# Supplementary material for: Barcoding pest species in a biodiversity hot-spot: the South African polyphagous broad-nosed weevils (Coleoptera, Curculionidae, Entiminae)
Source: Biodivers Data J. 2021 Jun 30;9:e66452. doi: 10.3897/BDJ.9.e66452 (PMC8263552; doi:10.3897/BDJ.9.e66452)
Supplement: Supplementary material 1 — Suppl. material 1 [file bdj-09-e66452-s001.xlsx]

## Sheet: Sheet1
BOLD Specimen Identifier	GenBank Accession	Subfamily	Tribe	Genus	Species	Life Stage	Collection Date	Country	Province	Region	Latitude	Longitude	Host Plant Collected On	Identification Method	Institution Storing
JHAR03116-0101	N/A	Entiminae	Oosomini	Phlyctinus	callosus H1 i	Imago	2020-01-31	Republic of South Africa	Western Cape	Elandsberg Nature Reserve	-32.1	19.58	Cotyledon sp. (ornamental)	Haran et al. 2020a	CIRAD collection, CBGP Montpellier
JHAR03117-0101	N/A	Entiminae	Oosomini	Phlyctinus	callosus H1	Imago	2020-01-31	Republic of South Africa	Western Cape	Elandsberg Nature Reserve	-32.1	19.58	Athanasia trifurcata and Senecio sp	Haran et al. 2020a	CIRAD collection, CBGP Montpellier
JHAR0941-0101	MN627231 H	Entiminae	Oosomini	Phlyctinus	callosus H2	Imago	2018-04-27	Republic of South Africa	Western Cape	Kapstyl Farm Lodge	-34.2141	21.0234		Haran et al. 2020a	CIRAD collection, CBGP Montpellier
JHAR0755-0101 M	MN627232 H	Entiminae	Oosomini	Phlyctinus	callosus H2	Imago	2018-02-14	Republic of South Africa	Western Cape	Stellenbosch	-33.5635	18.5101		Haran et al. 2020a	CIRAD collection, CBGP Montpellier
JHAR2288-0101	MN627233 H	Entiminae	Oosomini	Phlyctinus	callosus H2	Imago	2019-04-22	Republic of South Africa	Western Cape	DuToitskloof Pass	-33.4337	19.0905		Haran et al. 2020a	CIRAD collection, CBGP Montpellier
JHAR2290-0101	MN627234 H	Entiminae	Oosomini	Phlyctinus	callosus H2	Imago	2020-04-19	Republic of South Africa	Western Cape	Swellendam	-33.5995	20.2752		Haran et al. 2020a	CIRAD collection, CBGP Montpellier
JHAR2086-0101	MN627235 H	Entiminae	Oosomini	Phlyctinus	callosus H2	Imago	2019-01-16	Republic of South Africa	Western Cape	Barrydale	-33.5428	20.4303		Haran et al. 2020a	CIRAD collection, CBGP Montpellier
JHAR2102-0101	MN627236 H	Entiminae	Oosomini	Phlyctinus	callosus H2	Imago	2019-01-17	Republic of South Africa	Western Cape	Swellendam	-34.0141	20.2606		Haran et al. 2020a	CIRAD collection, CBGP Montpellier
JHAR0822-0101	MN627237 H	Entiminae	Oosomini	Phlyctinus	callosus H2	Imago	2018-03-31	Republic of South Africa	Western Cape	Citrusdal	-32.2562	18.5738		Haran et al. 2020a	CIRAD collection, CBGP Montpellier
JHAR1353-0101	MN627238 H	Entiminae	Oosomini	Phlyctinus	callosus H2	Imago	2018-08-18	Republic of South Africa	Western Cape	Cape Peninsula	-34.3098	18.4314		Haran et al. 2020a	CIRAD collection, CBGP Montpellier
JHAR2252-0101	MN627244 H	Entiminae	Oosomini	Phlyctinus	aloevorus	Imago	2019-03-23	Republic of South Africa	Western Cape	Betty's Bay	-34.3524	18.9127	Aloe arborescens	Haran et al. 2020a	CIRAD collection, CBGP Montpellier
JHAR2252-0102	MN627245 H	Entiminae	Oosomini	Phlyctinus	aloevorus	Imago	2019-03-23	Republic of South Africa	Western Cape	Betty's Bay	-34.3524	18.9127	Aloe arborescens	Haran et al. 2020a	CIRAD collection, CBGP Montpellier
JHAR0819-0101	MN627239 H	Entiminae	Oosomini	Phlyctinus	xerophilus H1 i	Imago	2017-07-01	Republic of South Africa	Western Cape	Ceres, Witzenberg Valley	-33.1342	19.1369		Haran et al. 2020a	CIRAD collection, CBGP Montpellier
JHAR1016-0101	MN627240 H	Entiminae	Oosomini	Phlyctinus	xerophilus H1	Imago	2018-03-27	Republic of South Africa	Western Cape	Stellenbosch, Botmaskop	-33.5606	18.5539		Haran et al. 2020a	CIRAD collection, CBGP Montpellier
JHAR2173-0101	MN627241 H	Entiminae	Oosomini	Phlyctinus	xerophilus H2	Imago	2019-01-30	Republic of South Africa	Western Cape	Hex River Valley	-33.3083	19.3428	Grapevine	Haran et al. 2020a	CIRAD collection, CBGP Montpellier
JHAR1304-0101	MN627243 H	Entiminae	Oosomini	Phlyctinus	xerophilus H3	Imago	2018-08-10	Republic of South Africa	Western Cape	Grootbosch Private Nature Reserve	-34.3161	19.2945	Senecio sp.	Haran et al. 2020a	CIRAD collection, CBGP Montpellier
JHAR1195-0101	MN627242 H	Entiminae	Oosomini	Phlyctinus	xerophilus H4	Imago	2018-07-22	Republic of South Africa	Western Cape	Jonkershoek Nature Reserve	-33.581	18.5603		Haran et al. 2020a	CIRAD collection, CBGP Montpellier
JHAR0973-0101	MN627247 H	Entiminae	Oosomini	Phlyctinus	littoralis	Imago	2018-05-12	Republic of South Africa	Western Cape	Kogel Bay	-34.2436	18.8529	Arctotis angustifolia	Haran et al. 2020a	CIRAD collection, CBGP Montpellier
JHAR1300-0101	MN627248 H	Entiminae	Oosomini	Phlyctinus	grootbosensis	Imago	2018-08-10	Republic of South Africa	Western Cape	Grootbosch Private Nature Reserve	-34.3161	19.2945	Osteospermum moniliferum, Senecio halimifolius, Senecio burchellii	Haran et al. 2020a	CIRAD collection, CBGP Montpellier
JHAR1082-0101	MN627249 H	Entiminae	Oosomini	Phlyctinus	grootbosensis	Imago	2018-06-06	Republic of South Africa	Western Cape	Grootbosch Private Nature Reserve	-34.3236	19.2468	Osteospermum moniliferum, Senecio halimifolius, Senecio burchellii	Haran et al. 2020a	CIRAD collection, CBGP Montpellier
JHAR2264-0101	MN627246 H	Entiminae	Oosomini	Phlyctinus	planithorax	Imago	2019-04-14	Republic of South Africa	Western Cape	Gordons Bay	-34.1755	18.4984	Hymenolepis crithmefolia, Carpobrotus edulis	Haran et al. 2020a	CIRAD collection, CBGP Montpellier
JHAR01071-0101	MN627250 H /MT674841	Entiminae	Oosomini	Oosomus	sp.	Imago	2018-06-04	Republic of South Africa	Western Cape	Franschoek Pass	-33.54	19.0953		Museum collection SAMC, SANC, BMNH	CIRAD collection, CBGP Montpellier
JHAR00802-0101	MT674816	Entiminae	Embrithini	Afrophloeus	spathulatus H1 i	Imago	2018-03-17	Republic of South Africa	Western Cape	Kirstenbosch Botanical Gardens	-33.988391	18.428280	Unidentified lawn grass	Borovec & Oberprieler 2013	CIRAD collection, CBGP Montpellier
JHAR01302-0101	MT674817	Entiminae	Embrithini	Afrophloeus	spathulatus H2	Imago	2018-08-11	Republic of South Africa	Western Cape	Grootbosch Private Nature Reserve	-34.528	19.489		Borovec & Oberprieler 2013	CIRAD collection, CBGP Montpellier
JHAR00772-0301*	N/A	Entiminae	Embrithini	Ellimenistes	cf. laesicollis	Imago	2018-02-24	Republic of South Africa	Western Cape	Cape Peninsula	-34.245453	18.435969		Museum collection SAMC, SANC, BMNH	CIRAD collection, CBGP Montpellier
JHAR01231-0101	MT674819	Entiminae	Embrithini	Ellimenistes	cf. laesicollis	Imago	2018-03-25	Republic of South Africa	Western Cape	Lansdowne	-33.998600	18.514100		Museum collection SAMC, SANC, BMNH	CIRAD collection, CBGP Montpellier
JHAR01191-0101	MT674818	Entiminae	Embrithini	Ellimenistes	bicornis	Imago	2018-07-21	Republic of South Africa	Western Cape	Stellenbosch	-33.9692	18.8819		Museum collection SAMC, SANC, BMNH	CIRAD collection, CBGP Montpellier
JHAR02101-0101	MT674846	Entiminae	Otiorhynchini	Sciobius	tottus	Imago	2019-01-17	Republic of South Africa	Western Cape	Swellendam	-34.019616	20.437189	Plumbago auriculata, Iris sp. (ornamental)	Schoeman 1983	CIRAD collection, CBGP Montpellier
JHAR00790-0101	MT674845	Entiminae	Otiorhynchini	Sciobius	tottus	Imago	2018-03-05	Republic of South Africa	Western Cape	Stellenbosch Botanical Garden	-33.936563	18.865673	Aloe sp. (anacdotal)	Schoeman 1983	CIRAD collection, CBGP Montpellier
JHAR01026-0101	MT674847	Entiminae	Otiorhynchini	Sciobius	brevicollis	Imago	2018-05-28	Republic of South Africa	Western Cape	Stellenbosch	-33.933973	18.863420		Schoeman 1983	CIRAD collection, CBGP Montpellier
JHAR00929-0101	MT674850	Entiminae	Otiorhynchini	Sciobius	brevicollis	Imago	2018-04-27	Republic of South Africa	Western Cape	Knysna				Schoeman 1983	CIRAD collection, CBGP Montpellier
JHAR01661-0101	MT674848	Entiminae	Otiorhynchini	Sciobius	brevicollis	Imago	2018-12-22	Republic of South Africa	Kwazulu-Natal	Winterton	-28.822033	29.535730	Ornamental Tanacetum sp.(Asteraceae)	Schoeman 1983	CIRAD collection, CBGP Montpellier
JHAR02377-0102	MT674849	Entiminae	Otiorhynchini	Sciobius	brevicollis	Imago	2019-07-13	Republic of South Africa	Eastern Cape	East Londen, Dorchester Heights	-32.9478	27.8962	On Geum sp. (Rosaceae)	Schoeman 1983	CIRAD collection, CBGP Montpellier
JHAR00865-0101*	N/A	Entiminae	Otiorhynchini	Sciobius	brevicollis	Imago	2018-04-05	Republic of South Africa	Mpumalanga	Nelspruit Botanical Garden				Schoeman 1983	CIRAD collection, CBGP Montpellier
JHAR03111-0101	MT674857	Entiminae	Otiorhynchini	Sciobius	cf. horni	Imago	2020-01-15	Republic of South Africa	Western Cape	Ceres, Witzenberg Valley	-33.1342	19.1369		Schoeman 1983	CIRAD collection, CBGP Montpellier
JHAR00942	MT674852	Entiminae	Otiorhynchini	Sciobius	pullus i	Imago	2018-04-28	Republic of South Africa	Eastern Cape	Port Elizabeth, Colchester				Schoeman 1983	CIRAD collection, CBGP Montpellier
JHAR02112-0101	MT674854	Entiminae	Otiorhynchini	Sciobius	pollinosus	Imago	2018-12-31	Republic of South Africa	Kwazulu-Natal	Underberg	-29.770823	29.480304		Schoeman 1983	CIRAD collection, CBGP Montpellier
JHAR01668-0101	MT674853	Entiminae	Otiorhynchini	Sciobius	cf. pollinosus	Imago	2018-12-23	Republic of South Africa	Kwazulu-Natal	Monks Cowl Nature Reserve	-29.050293	29.412070		Schoeman 1983	CIRAD collection, CBGP Montpellier
JHAR02373-0101	MT674856	Entiminae	Otiorhynchini	Sciobius	sp. 8	Imago	2019-07-13	Republic of South Africa	Eastern Cape	Port St Johns, beach	-31.631764	29.548424		Schoeman 1983	CIRAD collection, CBGP Montpellier
JHAR02388-0101	MT674855	Entiminae	Otiorhynchini	Sciobius	pullus	Imago	2019-07-15	Republic of South Africa	Eastern Cape	Kirkwood	-33.37829	25.425108		Schoeman 1983	CIRAD collection, CBGP Montpellier
JHAR02378-0101	MT674851	Entiminae	Otiorhynchini	Sciobius	sp.	Imago	2019-07-13	Republic of South Africa	Eastern Cape	East Londen, Dorchester Heights	-32.9478	27.8962	Plumbago auriculata (ornamental)	Schoeman 1983	CIRAD collection, CBGP Montpellier
JHAR03045-0101	MT674814	Entiminae	Tanyrhynchinae	Afroleptops	proteophilus	Imago	2019-11-13	Republic of South Africa	Western Cape	DuToitskloof Pass	-33.7217	19.0896	Protea sp.	Oberprieler 1988	CIRAD collection, CBGP Montpellier
JHAR01431-0101	MT674815	Entiminae	Tanyrhynchinae	Afroleptops	coetzeei	Imago	2018-08-23	Republic of South Africa	Western Cape	Cederberg (South Algeria)	-32.43066	19.144815	Protea sp.	Oberprieler 1988	CIRAD collection, CBGP Montpellier
JHAR00806-0101 M	MT674861	Entiminae	Tanyrhynchinae	Tanyrhynchus	carinatus	Imago	1905-07-09	Republic of South Africa	Western Cape	Stellenbosch	-33.950940	18.869280	Grapevine	Museum collection SAMC, SANC, BMNH	CIRAD collection, CBGP Montpellier
JHAR02395-0101	MT674837	Entiminae	Tanyrhynchinae	Eremnus	sp.	Imago	2019-07-15	Republic of South Africa	Eastern Cape	Kabeljous Nature Reserve	-34.004635	24.928132	Unknown Asteracea	Museum collection SAMC, SANC, BMNH	CIRAD collection, CBGP Montpellier
JHAR02371-0101	MT674836	Entiminae	Tanyrhynchinae	Eremnus	gyrosicollis	Imago	2019-07-13	Republic of South Africa	Eastern Cape	Port St Johns	-31.631764	29.548424	Unknown Asteracea	Museum collection SAMC, SANC, BMNH	CIRAD collection, CBGP Montpellier
JHAR00903-0101	MT674835	Entiminae	Tanyrhynchinae	Eremnus	aciculaticollis	Imago	2018-05-05	Republic of South Africa	Eastern Cape	East Londen				Museum collection SAMC, SANC, BMNH	CIRAD collection, CBGP Montpellier
JHAR01031-0101 M	MT674828	Entiminae	Tanyrhynchinae	Eremnus	atratus H2 i	Imago	2018-05-30	Republic of South Africa	Western Cape	Stellenbosch Mountain	-33.959222	18.886986	Grapevine	Museum collection SAMC, SANC, BMNH	CIRAD collection, CBGP Montpellier
JHAR00792-0101	MT674829	Entiminae	Tanyrhynchinae	Eremnus	atratus H1	Imago	2018-03-05	Republic of South Africa	Western Cape	Simonsberg, Donkerhoek Farm	-33.851371	18.930974		Museum collection SAMC, SANC, BMNH	CIRAD collection, CBGP Montpellier
JHAR00792-0102	MT674830	Entiminae	Tanyrhynchinae	Eremnus	atratus H1	Imago	2018-03-05	Republic of South Africa	Western Cape	Simonsberg, Donkerhoek Farm	-33.851371	18.930974		Museum collection SAMC, SANC, BMNH	CIRAD collection, CBGP Montpellier
JHAR00788-0101 M	MT674822	Entiminae	Tanyrhynchinae	Eremnus	chevrolati	Imago	2018-03-05	Republic of South Africa	Western Cape	Simonsberg, Donkerhoek Farm	-33.851371	18.930974	Grapevine	Museum collection SAMC, SANC, BMNH	CIRAD collection, CBGP Montpellier
JHAR00788-0102 M	MT674823	Entiminae	Tanyrhynchinae	Eremnus	chevrolati	Imago	2018-03-05	Republic of South Africa	Western Cape	Simonsberg, Donkerhoek Farm	-33.851371	18.930974	Grapevine	Museum collection SAMC, SANC, BMNH	CIRAD collection, CBGP Montpellier
JHAR03054-0101	MT674834	Entiminae	Tanyrhynchinae	Eremnus	cerealis i	Imago	2019-11-16	Republic of South Africa	Western Cape	Langebaan	-33.1064	18.0431	Unknown Asteraceae	Museum collection SAMC, SANC, BMNH	CIRAD collection, CBGP Montpellier
JHAR03048-0101	MT674833	Entiminae	Tanyrhynchinae	Eremnus	cerealis	Imago	2019-11-13	Republic of South Africa	Western Cape	Ceres, Die Dorp op die Berg	-32.7686	19.2647		Museum collection SAMC, SANC, BMNH	CIRAD collection, CBGP Montpellier
JHAR01023-0101 M	MT674825	Entiminae	Tanyrhynchinae	Eremnus	setifer	Imago	2018-05-27	Republic of South Africa	Western Cape	Stellenbosch, Botmaskop	-33.935	18.923		Museum collection SAMC, SANC, BMNH	CIRAD collection, CBGP Montpellier
JHAR01023-0102 M	MT674826	Entiminae	Tanyrhynchinae	Eremnus	setifer	Imago	2018-05-27	Republic of South Africa	Western Cape	Stellenbosch, Botmaskop	-33.935	18.923		Museum collection SAMC, SANC, BMNH	CIRAD collection, CBGP Montpellier
JHAR00786-0101	MT674824	Entiminae	Tanyrhynchinae	Eremnus	setulosus	Imago	2018-03-04	Republic of South Africa	Western Cape	Paarl rock	-33.746913	18.945767		Museum collection SAMC, SANC, BMNH	CIRAD collection, CBGP Montpellier
JHAR00816-0101 M	MT674820	Entiminae	Tanyrhynchinae	Eremnus	occatus i	Imago	2017	Republic of South Africa	Western Cape	Stellenbosch			Grapevine	Museum collection SAMC, SANC, BMNH	CIRAD collection, CBGP Montpellier
JHAR00816-0102 M	MT674821	Entiminae	Tanyrhynchinae	Eremnus	occatus	Imago	2017	Republic of South Africa	Western Cape	Stellenbosch			Grapevine	Museum collection SAMC, SANC, BMNH	CIRAD collection, CBGP Montpellier
JHAR00928-0101	MT674831	Entiminae	Tanyrhynchinae	Eremnus	horticola H1 i	Imago	2018-04-28	Republic of South Africa	Western Cape	Nature valley	-33.953483	23.63464		Museum collection SAMC, SANC, BMNH	CIRAD collection, CBGP Montpellier
JHAR00928-0102	MT674832	Entiminae	Tanyrhynchinae	Eremnus	horticola H2	Imago	2018-04-28	Republic of South Africa	Western Cape	Nature valley	-33.953483	23.63464		Museum collection SAMC, SANC, BMNH	CIRAD collection, CBGP Montpellier
JHAR00805-0101	MT674827	Entiminae	Tanyrhynchinae	Eremnus	laticeps	Imago	2017	Republic of South Africa	Western Cape	Grabouw	-34.139333	18.999346		Museum collection SAMC, SANC, BMNH	CIRAD collection, CBGP Montpellier
JHAR02057-0101	MT674843	Entiminae	Cneorhinini	Protostrophus	cf. amplicollis	Imago	2019-01-02	Republic of South Africa	Kwazulu-Natal	Near Hluhluwe Game Reserve	-28.024952	32.348125	Unknown Fabaceae	Museum collection SAMC, SANC, BMNH	CIRAD collection, CBGP Montpellier
JHAR01453-0101	MT674844	Entiminae	Cneorhinini	Protostrophus	cf. cerealis	Imago	2018-08-24	Republic of South Africa	Western Cape		-34.331	21.899		Museum collection SAMC, SANC, BMNH	CIRAD collection, CBGP Montpellier
JHAR00864-0101	MT674859	Entiminae	Peritelini	Systates	sp.	Imago	2018-04-05	Republic of South Africa	Mpumalanga	Nelspruit Botanical Garden			Unknown Fabaceae	Museum collection SAMC, SANC, BMNH	CIRAD collection, CBGP Montpellier
JHAR01605-0101	MT674860	Entiminae	Peritelini	Systates	sp.	Imago	2017-01-18	Republic of South Africa	Reunion Island	St Pierre			Rosa sp. (ornamental, anacdotal evidence)	Museum collection SAMC, SANC, BMNH	CIRAD collection, CBGP Montpellier
JHAR00905-0101*	N/A	Entiminae	Peritelini	Systates	sp.	Imago	2018-04-11	Republic of South Africa	Western Cape	Stellenbosch	-33.937666	18.866301		Museum collection SAMC, SANC, BMNH	CIRAD collection, CBGP Montpellier
JHAR02310-0101	MT674858	Entiminae	Sitonini	Sitona	discoideus	Imago	2019-06-16	Republic of South Africa	Western Cape	Elandsbay	-32.322332	18.315036	Trifolium sp.	Museum collection SAMC, SANC, BMNH	CIRAD collection, CBGP Montpellier
JHAR00818-0101 M	MT674840	Entiminae	Naupactini	Naupactus	leucoloma	Imago	2017	Republic of South Africa	Western Cape	Stellenbosch	-33.950940	18.869280	Grapevine	Museum collection SAMC, SANC, BMNH	CIRAD collection, CBGP Montpellier
JHAR00791-0101 M	MT674842	Entiminae	Naupactini	Pantomorus	cervinus	Imago	2018-03-05	Republic of South Africa	Western Cape	Simonsberg, Donkerhoek Farm	-33.851371	18.930974	Grapevine	Museum collection SAMC, SANC, BMNH	CIRAD collection, CBGP Montpellier
JHAR01558-0101	MT674839	Cyclominae	Rhythirinnini	Rhyparosomus	sp.	Imago	2018-10-04	Republic of South Africa	Western Cape	Stellenbosch Mountain	-33.9494	18.8766		Museum collection SAMC, SANC, BMNH	CIRAD collection, CBGP Montpellier
JHAR02358-0101	MT674838	Cyclominae	Rhythirinnini	Listroderes	costirostris	Imago	2019-07-03	Republic of South Africa	Western Cape	Hex River Valley	-33.491065	19.637282		Museum collection SAMC, SANC, BMNH	CIRAD collection, CBGP Montpellier
* indicates specimen for which a sequence could not be obtained
i indicates species for which K2P intraspecific variation ≥ 1% was obtained
H indicates specimen for which sequences were already published in Haran et al. 2020
M indicates unpublished sequences obtained by Magagula (2019)
