# Supplementary material for: Barcoding pest species in a biodiversity hot-spot: the South African polyphagous broad-nosed weevils (Coleoptera, Curculionidae, Entiminae)
Source: Biodivers Data J. 2021 Jun 30;9:e66452. doi: 10.3897/BDJ.9.e66452 (PMC8263552; doi:10.3897/BDJ.9.e66452)
Supplement: Supplementary material 2 — Supplementary 2. BDJ_15510 [file bdj-09-e66452-s002.xls]

## Sheet: MatrixOutput
Species 1	Species 2	Dist
Afroleptops proteophilus JHAR03045-0101	Afroleptops coetzeei JHAR01431-0101	0.238463
Afroleptops proteophilus JHAR03045-0101	Afrophloeus spathulatus H1 JHAR00802-0101	0.21223
Afroleptops coetzeei JHAR01431-0101	Afrophloeus spathulatus H1 JHAR00802-0101	0.238565
Afroleptops proteophilus JHAR03045-0101	Afrophloeus spathulatus H2 JHAR01302-0101	0.194154
Afroleptops coetzeei JHAR01431-0101	Afrophloeus spathulatus H2 JHAR01302-0101	0.221983
Afrophloeus spathulatus H1 JHAR00802-0101	Afrophloeus spathulatus H2 JHAR01302-0101	0.0607659
Afroleptops proteophilus JHAR03045-0101	Ellimenistes bicornis JHAR01191-0101	0.216582
Afroleptops coetzeei JHAR01431-0101	Ellimenistes bicornis JHAR01191-0101	0.210509
Afrophloeus spathulatus H1 JHAR00802-0101	Ellimenistes bicornis JHAR01191-0101	0.208161
Afrophloeus spathulatus H2 JHAR01302-0101	Ellimenistes bicornis JHAR01191-0101	0.206715
Afroleptops proteophilus JHAR03045-0101	Ellimenistes cf. laesiocolis JHAR01231-0101	0.250592
Afroleptops coetzeei JHAR01431-0101	Ellimenistes cf. laesiocolis JHAR01231-0101	0.205668
Afrophloeus spathulatus H1 JHAR00802-0101	Ellimenistes cf. laesiocolis JHAR01231-0101	0.203309
Afrophloeus spathulatus H2 JHAR01302-0101	Ellimenistes cf. laesiocolis JHAR01231-0101	0.201482
Ellimenistes bicornis JHAR01191-0101	Ellimenistes cf. laesiocolis JHAR01231-0101	0.195362
Afroleptops proteophilus JHAR03045-0101	Eremnus occatus JHAR00816-0101	0.207164
Afroleptops coetzeei JHAR01431-0101	Eremnus occatus JHAR00816-0101	0.184032
Afrophloeus spathulatus H1 JHAR00802-0101	Eremnus occatus JHAR00816-0101	0.207399
Afrophloeus spathulatus H2 JHAR01302-0101	Eremnus occatus JHAR00816-0101	0.197565
Ellimenistes bicornis JHAR01191-0101	Eremnus occatus JHAR00816-0101	0.224997
Ellimenistes cf. laesiocolis JHAR01231-0101	Eremnus occatus JHAR00816-0101	0.208046
Afroleptops proteophilus JHAR03045-0101	Eremnus occatus JHAR00816-0102	0.211246
Afroleptops coetzeei JHAR01431-0101	Eremnus occatus JHAR00816-0102	0.199983
Afrophloeus spathulatus H1 JHAR00802-0101	Eremnus occatus JHAR00816-0102	0.205284
Afrophloeus spathulatus H2 JHAR01302-0101	Eremnus occatus JHAR00816-0102	0.195464
Ellimenistes bicornis JHAR01191-0101	Eremnus occatus JHAR00816-0102	0.233528
Ellimenistes cf. laesiocolis JHAR01231-0101	Eremnus occatus JHAR00816-0102	0.205862
Eremnus occatus JHAR00816-0101	Eremnus occatus JHAR00816-0102	0.0169403
Afroleptops proteophilus JHAR03045-0101	Eremnus chevrolati JHAR00788-0101	0.174728
Afroleptops coetzeei JHAR01431-0101	Eremnus chevrolati JHAR00788-0101	0.220705
Afrophloeus spathulatus H1 JHAR00802-0101	Eremnus chevrolati JHAR00788-0101	0.187396
Afrophloeus spathulatus H2 JHAR01302-0101	Eremnus chevrolati JHAR00788-0101	0.193448
Ellimenistes bicornis JHAR01191-0101	Eremnus chevrolati JHAR00788-0101	0.224102
Ellimenistes cf. laesiocolis JHAR01231-0101	Eremnus chevrolati JHAR00788-0101	0.222993
Eremnus occatus JHAR00816-0101	Eremnus chevrolati JHAR00788-0101	0.18849
Eremnus occatus JHAR00816-0102	Eremnus chevrolati JHAR00788-0101	0.19271
Afroleptops proteophilus JHAR03045-0101	Eremnus chevrolati JHAR00788-0102	0.176724
Afroleptops coetzeei JHAR01431-0101	Eremnus chevrolati JHAR00788-0102	0.220705
Afrophloeus spathulatus H1 JHAR00802-0101	Eremnus chevrolati JHAR00788-0102	0.189384
Afrophloeus spathulatus H2 JHAR01302-0101	Eremnus chevrolati JHAR00788-0102	0.195464
Ellimenistes bicornis JHAR01191-0101	Eremnus chevrolati JHAR00788-0102	0.224102
Ellimenistes cf. laesiocolis JHAR01231-0101	Eremnus chevrolati JHAR00788-0102	0.220847
Eremnus occatus JHAR00816-0101	Eremnus chevrolati JHAR00788-0102	0.19053
Eremnus occatus JHAR00816-0102	Eremnus chevrolati JHAR00788-0102	0.194772
Eremnus chevrolati JHAR00788-0101	Eremnus chevrolati JHAR00788-0102	0.00152207
Afroleptops proteophilus JHAR03045-0101	Eremnus setulosus JHAR00786-0101	0.221818
Afroleptops coetzeei JHAR01431-0101	Eremnus setulosus JHAR00786-0101	0.195464
Afrophloeus spathulatus H1 JHAR00802-0101	Eremnus setulosus JHAR00786-0101	0.196203
Afrophloeus spathulatus H2 JHAR01302-0101	Eremnus setulosus JHAR00786-0101	0.190185
Ellimenistes bicornis JHAR01191-0101	Eremnus setulosus JHAR00786-0101	0.245955
Ellimenistes cf. laesiocolis JHAR01231-0101	Eremnus setulosus JHAR00786-0101	0.211791
Eremnus occatus JHAR00816-0101	Eremnus setulosus JHAR00786-0101	0.166501
Eremnus occatus JHAR00816-0102	Eremnus setulosus JHAR00786-0101	0.170488
Eremnus chevrolati JHAR00788-0101	Eremnus setulosus JHAR00786-0101	0.163395
Eremnus chevrolati JHAR00788-0102	Eremnus setulosus JHAR00786-0101	0.161434
Afroleptops proteophilus JHAR03045-0101	Eremnus setifer JHAR01023-0101	0.193283
Afroleptops coetzeei JHAR01431-0101	Eremnus setifer JHAR01023-0101	0.193274
Afrophloeus spathulatus H1 JHAR00802-0101	Eremnus setifer JHAR01023-0101	0.185639
Afrophloeus spathulatus H2 JHAR01302-0101	Eremnus setifer JHAR01023-0101	0.189716
Ellimenistes bicornis JHAR01191-0101	Eremnus setifer JHAR01023-0101	0.232428
Ellimenistes cf. laesiocolis JHAR01231-0101	Eremnus setifer JHAR01023-0101	0.201408
Eremnus occatus JHAR00816-0101	Eremnus setifer JHAR01023-0101	0.156818
Eremnus occatus JHAR00816-0102	Eremnus setifer JHAR01023-0101	0.151266
Eremnus chevrolati JHAR00788-0101	Eremnus setifer JHAR01023-0101	0.152023
Eremnus chevrolati JHAR00788-0102	Eremnus setifer JHAR01023-0101	0.153957
Eremnus setulosus JHAR00786-0101	Eremnus setifer JHAR01023-0101	0.115447
Afroleptops proteophilus JHAR03045-0101	Eremnus setifer JHAR01023-0102	0.193283
Afroleptops coetzeei JHAR01431-0101	Eremnus setifer JHAR01023-0102	0.19729
Afrophloeus spathulatus H1 JHAR00802-0101	Eremnus setifer JHAR01023-0102	0.185639
Afrophloeus spathulatus H2 JHAR01302-0101	Eremnus setifer JHAR01023-0102	0.185708
Ellimenistes bicornis JHAR01191-0101	Eremnus setifer JHAR01023-0102	0.236747
Ellimenistes cf. laesiocolis JHAR01231-0101	Eremnus setifer JHAR01023-0102	0.199375
Eremnus occatus JHAR00816-0101	Eremnus setifer JHAR01023-0102	0.158726
Eremnus occatus JHAR00816-0102	Eremnus setifer JHAR01023-0102	0.153163
Eremnus chevrolati JHAR00788-0101	Eremnus setifer JHAR01023-0102	0.152023
Eremnus chevrolati JHAR00788-0102	Eremnus setifer JHAR01023-0102	0.153957
Eremnus setulosus JHAR00786-0101	Eremnus setifer JHAR01023-0102	0.122813
Eremnus setifer JHAR01023-0101	Eremnus setifer JHAR01023-0102	0.00765712
Afroleptops proteophilus JHAR03045-0101	Eremnus laticeps JHAR00805-0101	0.20474
Afroleptops coetzeei JHAR01431-0101	Eremnus laticeps JHAR00805-0101	0.211285
Afrophloeus spathulatus H1 JHAR00802-0101	Eremnus laticeps JHAR00805-0101	0.205069
Afrophloeus spathulatus H2 JHAR01302-0101	Eremnus laticeps JHAR00805-0101	0.19478
Ellimenistes bicornis JHAR01191-0101	Eremnus laticeps JHAR00805-0101	0.246203
Ellimenistes cf. laesiocolis JHAR01231-0101	Eremnus laticeps JHAR00805-0101	0.181029
Eremnus occatus JHAR00816-0101	Eremnus laticeps JHAR00805-0101	0.189542
Eremnus occatus JHAR00816-0102	Eremnus laticeps JHAR00805-0101	0.191255
Eremnus chevrolati JHAR00788-0101	Eremnus laticeps JHAR00805-0101	0.202434
Eremnus chevrolati JHAR00788-0102	Eremnus laticeps JHAR00805-0101	0.202434
Eremnus setulosus JHAR00786-0101	Eremnus laticeps JHAR00805-0101	0.176842
Eremnus setifer JHAR01023-0101	Eremnus laticeps JHAR00805-0101	0.171638
Eremnus setifer JHAR01023-0102	Eremnus laticeps JHAR00805-0101	0.173654
Afroleptops proteophilus JHAR03045-0101	Eremnus atratus H2 JHAR01031-0101	0.196037
Afroleptops coetzeei JHAR01431-0101	Eremnus atratus H2 JHAR01031-0101	0.231841
Afrophloeus spathulatus H1 JHAR00802-0101	Eremnus atratus H2 JHAR01031-0101	0.214096
Afrophloeus spathulatus H2 JHAR01302-0101	Eremnus atratus H2 JHAR01031-0101	0.200092
Ellimenistes bicornis JHAR01191-0101	Eremnus atratus H2 JHAR01031-0101	0.236433
Ellimenistes cf. laesiocolis JHAR01231-0101	Eremnus atratus H2 JHAR01031-0101	0.215033
Eremnus occatus JHAR00816-0101	Eremnus atratus H2 JHAR01031-0101	0.184918
Eremnus occatus JHAR00816-0102	Eremnus atratus H2 JHAR01031-0101	0.18276
Eremnus chevrolati JHAR00788-0101	Eremnus atratus H2 JHAR01031-0101	0.183292
Eremnus chevrolati JHAR00788-0102	Eremnus atratus H2 JHAR01031-0101	0.185337
Eremnus setulosus JHAR00786-0101	Eremnus atratus H2 JHAR01031-0101	0.178056
Eremnus setifer JHAR01023-0101	Eremnus atratus H2 JHAR01031-0101	0.178312
Eremnus setifer JHAR01023-0102	Eremnus atratus H2 JHAR01031-0101	0.182312
Eremnus laticeps JHAR00805-0101	Eremnus atratus H2 JHAR01031-0101	0.181438
Afroleptops proteophilus JHAR03045-0101	Eremnus atratus H1 JHAR00792-0101	0.208804
Afroleptops coetzeei JHAR01431-0101	Eremnus atratus H1 JHAR00792-0101	0.236246
Afrophloeus spathulatus H1 JHAR00802-0101	Eremnus atratus H1 JHAR00792-0101	0.224712
Afrophloeus spathulatus H2 JHAR01302-0101	Eremnus atratus H1 JHAR00792-0101	0.210509
Ellimenistes bicornis JHAR01191-0101	Eremnus atratus H1 JHAR00792-0101	0.238655
Ellimenistes cf. laesiocolis JHAR01231-0101	Eremnus atratus H1 JHAR00792-0101	0.221471
Eremnus occatus JHAR00816-0101	Eremnus atratus H1 JHAR00792-0101	0.195207
Eremnus occatus JHAR00816-0102	Eremnus atratus H1 JHAR00792-0101	0.192986
Eremnus chevrolati JHAR00788-0101	Eremnus atratus H1 JHAR00792-0101	0.193602
Eremnus chevrolati JHAR00788-0102	Eremnus atratus H1 JHAR00792-0101	0.191523
Eremnus setulosus JHAR00786-0101	Eremnus atratus H1 JHAR00792-0101	0.17215
Eremnus setifer JHAR01023-0101	Eremnus atratus H1 JHAR00792-0101	0.186345
Eremnus setifer JHAR01023-0102	Eremnus atratus H1 JHAR00792-0101	0.19041
Eremnus laticeps JHAR00805-0101	Eremnus atratus H1 JHAR00792-0101	0.198037
Eremnus atratus H2 JHAR01031-0101	Eremnus atratus H1 JHAR00792-0101	0.0249273
Afroleptops proteophilus JHAR03045-0101	Eremnus atratus H1 JHAR00792-0102	0.204512
Afroleptops coetzeei JHAR01431-0101	Eremnus atratus H1 JHAR00792-0102	0.236246
Afrophloeus spathulatus H1 JHAR00802-0101	Eremnus atratus H1 JHAR00792-0102	0.220438
Afrophloeus spathulatus H2 JHAR01302-0101	Eremnus atratus H1 JHAR00792-0102	0.210509
Ellimenistes bicornis JHAR01191-0101	Eremnus atratus H1 JHAR00792-0102	0.240887
Ellimenistes cf. laesiocolis JHAR01231-0101	Eremnus atratus H1 JHAR00792-0102	0.221471
Eremnus occatus JHAR00816-0101	Eremnus atratus H1 JHAR00792-0102	0.195207
Eremnus occatus JHAR00816-0102	Eremnus atratus H1 JHAR00792-0102	0.192986
Eremnus chevrolati JHAR00788-0101	Eremnus atratus H1 JHAR00792-0102	0.193602
Eremnus chevrolati JHAR00788-0102	Eremnus atratus H1 JHAR00792-0102	0.191523
Eremnus setulosus JHAR00786-0101	Eremnus atratus H1 JHAR00792-0102	0.170197
Eremnus setifer JHAR01023-0101	Eremnus atratus H1 JHAR00792-0102	0.184325
Eremnus setifer JHAR01023-0102	Eremnus atratus H1 JHAR00792-0102	0.188373
Eremnus laticeps JHAR00805-0101	Eremnus atratus H1 JHAR00792-0102	0.198037
Eremnus atratus H2 JHAR01031-0101	Eremnus atratus H1 JHAR00792-0102	0.0281324
Eremnus atratus H1 JHAR00792-0101	Eremnus atratus H1 JHAR00792-0102	0.00304879
Afroleptops proteophilus JHAR03045-0101	Eremnus horticola H1 JHAR00928-0101	0.211755
Afroleptops coetzeei JHAR01431-0101	Eremnus horticola H1 JHAR00928-0101	0.226465
Afrophloeus spathulatus H1 JHAR00802-0101	Eremnus horticola H1 JHAR00928-0101	0.243896
Afrophloeus spathulatus H2 JHAR01302-0101	Eremnus horticola H1 JHAR00928-0101	0.242181
Ellimenistes bicornis JHAR01191-0101	Eremnus horticola H1 JHAR00928-0101	0.255695
Ellimenistes cf. laesiocolis JHAR01231-0101	Eremnus horticola H1 JHAR00928-0101	0.230902
Eremnus occatus JHAR00816-0101	Eremnus horticola H1 JHAR00928-0101	0.198382
Eremnus occatus JHAR00816-0102	Eremnus horticola H1 JHAR00928-0101	0.200583
Eremnus chevrolati JHAR00788-0101	Eremnus horticola H1 JHAR00928-0101	0.199382
Eremnus chevrolati JHAR00788-0102	Eremnus horticola H1 JHAR00928-0101	0.19729
Eremnus setulosus JHAR00786-0101	Eremnus horticola H1 JHAR00928-0101	0.21552
Eremnus setifer JHAR01023-0101	Eremnus horticola H1 JHAR00928-0101	0.196703
Eremnus setifer JHAR01023-0102	Eremnus horticola H1 JHAR00928-0101	0.19258
Eremnus laticeps JHAR00805-0101	Eremnus horticola H1 JHAR00928-0101	0.204915
Eremnus atratus H2 JHAR01031-0101	Eremnus horticola H1 JHAR00928-0101	0.205054
Eremnus atratus H1 JHAR00792-0101	Eremnus horticola H1 JHAR00928-0101	0.215693
Eremnus atratus H1 JHAR00792-0102	Eremnus horticola H1 JHAR00928-0101	0.213547
Afroleptops proteophilus JHAR03045-0101	Eremnus horticola H2 JHAR00928-0102	0.205711
Afroleptops coetzeei JHAR01431-0101	Eremnus horticola H2 JHAR00928-0102	0.231044
Afrophloeus spathulatus H1 JHAR00802-0101	Eremnus horticola H2 JHAR00928-0102	0.237006
Afrophloeus spathulatus H2 JHAR01302-0101	Eremnus horticola H2 JHAR00928-0102	0.233071
Ellimenistes bicornis JHAR01191-0101	Eremnus horticola H2 JHAR00928-0102	0.244408
Ellimenistes cf. laesiocolis JHAR01231-0101	Eremnus horticola H2 JHAR00928-0102	0.226862
Eremnus occatus JHAR00816-0101	Eremnus horticola H2 JHAR00928-0102	0.202807
Eremnus occatus JHAR00816-0102	Eremnus horticola H2 JHAR00928-0102	0.202953
Eremnus chevrolati JHAR00788-0101	Eremnus horticola H2 JHAR00928-0102	0.197615
Eremnus chevrolati JHAR00788-0102	Eremnus horticola H2 JHAR00928-0102	0.195523
Eremnus setulosus JHAR00786-0101	Eremnus horticola H2 JHAR00928-0102	0.218032
Eremnus setifer JHAR01023-0101	Eremnus horticola H2 JHAR00928-0102	0.194911
Eremnus setifer JHAR01023-0102	Eremnus horticola H2 JHAR00928-0102	0.190787
Eremnus laticeps JHAR00805-0101	Eremnus horticola H2 JHAR00928-0102	0.204915
Eremnus atratus H2 JHAR01031-0101	Eremnus horticola H2 JHAR00928-0102	0.192845
Eremnus atratus H1 JHAR00792-0101	Eremnus horticola H2 JHAR00928-0102	0.203262
Eremnus atratus H1 JHAR00792-0102	Eremnus horticola H2 JHAR00928-0102	0.201161
Eremnus horticola H1 JHAR00928-0101	Eremnus horticola H2 JHAR00928-0102	0.0201024
Afroleptops proteophilus JHAR03045-0101	Eremnus cerealis JHAR03048-0101	0.195861
Afroleptops coetzeei JHAR01431-0101	Eremnus cerealis JHAR03048-0101	0.178222
Afrophloeus spathulatus H1 JHAR00802-0101	Eremnus cerealis JHAR03048-0101	0.191236
Afrophloeus spathulatus H2 JHAR01302-0101	Eremnus cerealis JHAR03048-0101	0.187635
Ellimenistes bicornis JHAR01191-0101	Eremnus cerealis JHAR03048-0101	0.248182
Ellimenistes cf. laesiocolis JHAR01231-0101	Eremnus cerealis JHAR03048-0101	0.215976
Eremnus occatus JHAR00816-0101	Eremnus cerealis JHAR03048-0101	0.154962
Eremnus occatus JHAR00816-0102	Eremnus cerealis JHAR03048-0101	0.151319
Eremnus chevrolati JHAR00788-0101	Eremnus cerealis JHAR03048-0101	0.143392
Eremnus chevrolati JHAR00788-0102	Eremnus cerealis JHAR03048-0101	0.145322
Eremnus setulosus JHAR00786-0101	Eremnus cerealis JHAR03048-0101	0.14454
Eremnus setifer JHAR01023-0101	Eremnus cerealis JHAR03048-0101	0.147773
Eremnus setifer JHAR01023-0102	Eremnus cerealis JHAR03048-0101	0.145879
Eremnus laticeps JHAR00805-0101	Eremnus cerealis JHAR03048-0101	0.185197
Eremnus atratus H2 JHAR01031-0101	Eremnus cerealis JHAR03048-0101	0.180861
Eremnus atratus H1 JHAR00792-0101	Eremnus cerealis JHAR03048-0101	0.182886
Eremnus atratus H1 JHAR00792-0102	Eremnus cerealis JHAR03048-0101	0.180861
Eremnus horticola H1 JHAR00928-0101	Eremnus cerealis JHAR03048-0101	0.194772
Eremnus horticola H2 JHAR00928-0102	Eremnus cerealis JHAR03048-0101	0.203425
Afroleptops proteophilus JHAR03045-0101	Eremnus cerealis JHAR03054-0101	0.199891
Afroleptops coetzeei JHAR01431-0101	Eremnus cerealis JHAR03054-0101	0.172372
Afrophloeus spathulatus H1 JHAR00802-0101	Eremnus cerealis JHAR03054-0101	0.199199
Afrophloeus spathulatus H2 JHAR01302-0101	Eremnus cerealis JHAR03054-0101	0.195616
Ellimenistes bicornis JHAR01191-0101	Eremnus cerealis JHAR03054-0101	0.252494
Ellimenistes cf. laesiocolis JHAR01231-0101	Eremnus cerealis JHAR03054-0101	0.205498
Eremnus occatus JHAR00816-0101	Eremnus cerealis JHAR03054-0101	0.151217
Eremnus occatus JHAR00816-0102	Eremnus cerealis JHAR03054-0101	0.14383
Eremnus chevrolati JHAR00788-0101	Eremnus cerealis JHAR03054-0101	0.155238
Eremnus chevrolati JHAR00788-0102	Eremnus cerealis JHAR03054-0101	0.157218
Eremnus setulosus JHAR00786-0101	Eremnus cerealis JHAR03054-0101	0.148272
Eremnus setifer JHAR01023-0101	Eremnus cerealis JHAR03054-0101	0.149605
Eremnus setifer JHAR01023-0102	Eremnus cerealis JHAR03054-0101	0.147707
Eremnus laticeps JHAR00805-0101	Eremnus cerealis JHAR03054-0101	0.18942
Eremnus atratus H2 JHAR01031-0101	Eremnus cerealis JHAR03054-0101	0.178967
Eremnus atratus H1 JHAR00792-0101	Eremnus cerealis JHAR03054-0101	0.185052
Eremnus atratus H1 JHAR00792-0102	Eremnus cerealis JHAR03054-0101	0.183016
Eremnus horticola H1 JHAR00928-0101	Eremnus cerealis JHAR03054-0101	0.201161
Eremnus horticola H2 JHAR00928-0102	Eremnus cerealis JHAR03054-0101	0.201483
Eremnus cerealis JHAR03048-0101	Eremnus cerealis JHAR03054-0101	0.0154113
Afroleptops proteophilus JHAR03045-0101	Eremnus aciculaticollis JHAR00903-0101	0.205372
Afroleptops coetzeei JHAR01431-0101	Eremnus aciculaticollis JHAR00903-0101	0.208161
Afrophloeus spathulatus H1 JHAR00802-0101	Eremnus aciculaticollis JHAR00903-0101	0.199689
Afrophloeus spathulatus H2 JHAR01302-0101	Eremnus aciculaticollis JHAR00903-0101	0.190185
Ellimenistes bicornis JHAR01191-0101	Eremnus aciculaticollis JHAR00903-0101	0.222318
Ellimenistes cf. laesiocolis JHAR01231-0101	Eremnus aciculaticollis JHAR00903-0101	0.205762
Eremnus occatus JHAR00816-0101	Eremnus aciculaticollis JHAR00903-0101	0.189799
Eremnus occatus JHAR00816-0102	Eremnus aciculaticollis JHAR00903-0101	0.198034
Eremnus chevrolati JHAR00788-0101	Eremnus aciculaticollis JHAR00903-0101	0.179094
Eremnus chevrolati JHAR00788-0102	Eremnus aciculaticollis JHAR00903-0101	0.181119
Eremnus setulosus JHAR00786-0101	Eremnus aciculaticollis JHAR00903-0101	0.170967
Eremnus setifer JHAR01023-0101	Eremnus aciculaticollis JHAR00903-0101	0.186457
Eremnus setifer JHAR01023-0102	Eremnus aciculaticollis JHAR00903-0101	0.19053
Eremnus laticeps JHAR00805-0101	Eremnus aciculaticollis JHAR00903-0101	0.199461
Eremnus atratus H2 JHAR01031-0101	Eremnus aciculaticollis JHAR00903-0101	0.177622
Eremnus atratus H1 JHAR00792-0101	Eremnus aciculaticollis JHAR00903-0101	0.181696
Eremnus atratus H1 JHAR00792-0102	Eremnus aciculaticollis JHAR00903-0101	0.181696
Eremnus horticola H1 JHAR00928-0101	Eremnus aciculaticollis JHAR00903-0101	0.205889
Eremnus horticola H2 JHAR00928-0102	Eremnus aciculaticollis JHAR00903-0101	0.208021
Eremnus cerealis JHAR03048-0101	Eremnus aciculaticollis JHAR00903-0101	0.169446
Eremnus cerealis JHAR03054-0101	Eremnus aciculaticollis JHAR00903-0101	0.169324
Afroleptops proteophilus JHAR03045-0101	Eremnus gyrosicollis JHAR02371-0101	0.21141
Afroleptops coetzeei JHAR01431-0101	Eremnus gyrosicollis JHAR02371-0101	0.212112
Afrophloeus spathulatus H1 JHAR00802-0101	Eremnus gyrosicollis JHAR02371-0101	0.205862
Afrophloeus spathulatus H2 JHAR01302-0101	Eremnus gyrosicollis JHAR02371-0101	0.200207
Ellimenistes bicornis JHAR01191-0101	Eremnus gyrosicollis JHAR02371-0101	0.237144
Ellimenistes cf. laesiocolis JHAR01231-0101	Eremnus gyrosicollis JHAR02371-0101	0.22445
Eremnus occatus JHAR00816-0101	Eremnus gyrosicollis JHAR02371-0101	0.201835
Eremnus occatus JHAR00816-0102	Eremnus gyrosicollis JHAR02371-0101	0.206078
Eremnus chevrolati JHAR00788-0101	Eremnus gyrosicollis JHAR02371-0101	0.189299
Eremnus chevrolati JHAR00788-0102	Eremnus gyrosicollis JHAR02371-0101	0.191365
Eremnus setulosus JHAR00786-0101	Eremnus gyrosicollis JHAR02371-0101	0.185052
Eremnus setifer JHAR01023-0101	Eremnus gyrosicollis JHAR02371-0101	0.192335
Eremnus setifer JHAR01023-0102	Eremnus gyrosicollis JHAR02371-0101	0.196442
Eremnus laticeps JHAR00805-0101	Eremnus gyrosicollis JHAR02371-0101	0.214356
Eremnus atratus H2 JHAR01031-0101	Eremnus gyrosicollis JHAR02371-0101	0.185487
Eremnus atratus H1 JHAR00792-0101	Eremnus gyrosicollis JHAR02371-0101	0.185487
Eremnus atratus H1 JHAR00792-0102	Eremnus gyrosicollis JHAR02371-0101	0.185487
Eremnus horticola H1 JHAR00928-0101	Eremnus gyrosicollis JHAR02371-0101	0.222782
Eremnus horticola H2 JHAR00928-0102	Eremnus gyrosicollis JHAR02371-0101	0.216246
Eremnus cerealis JHAR03048-0101	Eremnus gyrosicollis JHAR02371-0101	0.179227
Eremnus cerealis JHAR03054-0101	Eremnus gyrosicollis JHAR02371-0101	0.17507
Eremnus aciculaticollis JHAR00903-0101	Eremnus gyrosicollis JHAR02371-0101	0.0661466
Afroleptops proteophilus JHAR03045-0101	Eremnus sp. JHAR02395-0101	0.168527
Afroleptops coetzeei JHAR01431-0101	Eremnus sp. JHAR02395-0101	0.190787
Afrophloeus spathulatus H1 JHAR00802-0101	Eremnus sp. JHAR02395-0101	0.193448
Afrophloeus spathulatus H2 JHAR01302-0101	Eremnus sp. JHAR02395-0101	0.193517
Ellimenistes bicornis JHAR01191-0101	Eremnus sp. JHAR02395-0101	0.212484
Ellimenistes cf. laesiocolis JHAR01231-0101	Eremnus sp. JHAR02395-0101	0.213367
Eremnus occatus JHAR00816-0101	Eremnus sp. JHAR02395-0101	0.155341
Eremnus occatus JHAR00816-0102	Eremnus sp. JHAR02395-0101	0.162836
Eremnus chevrolati JHAR00788-0101	Eremnus sp. JHAR02395-0101	0.158968
Eremnus chevrolati JHAR00788-0102	Eremnus sp. JHAR02395-0101	0.158968
Eremnus setulosus JHAR00786-0101	Eremnus sp. JHAR02395-0101	0.176008
Eremnus setifer JHAR01023-0101	Eremnus sp. JHAR02395-0101	0.155129
Eremnus setifer JHAR01023-0102	Eremnus sp. JHAR02395-0101	0.158968
Eremnus laticeps JHAR00805-0101	Eremnus sp. JHAR02395-0101	0.177271
Eremnus atratus H2 JHAR01031-0101	Eremnus sp. JHAR02395-0101	0.170488
Eremnus atratus H1 JHAR00792-0101	Eremnus sp. JHAR02395-0101	0.174432
Eremnus atratus H1 JHAR00792-0102	Eremnus sp. JHAR02395-0101	0.174432
Eremnus horticola H1 JHAR00928-0101	Eremnus sp. JHAR02395-0101	0.194508
Eremnus horticola H2 JHAR00928-0102	Eremnus sp. JHAR02395-0101	0.19657
Eremnus cerealis JHAR03048-0101	Eremnus sp. JHAR02395-0101	0.156867
Eremnus cerealis JHAR03054-0101	Eremnus sp. JHAR02395-0101	0.16076
Eremnus aciculaticollis JHAR00903-0101	Eremnus sp. JHAR02395-0101	0.153421
Eremnus gyrosicollis JHAR02371-0101	Eremnus sp. JHAR02395-0101	0.175195
Afroleptops proteophilus JHAR03045-0101	Listroderes costirostris JHAR02358-0101	0.229022
Afroleptops coetzeei JHAR01431-0101	Listroderes costirostris JHAR02358-0101	0.205284
Afrophloeus spathulatus H1 JHAR00802-0101	Listroderes costirostris JHAR02358-0101	0.200997
Afrophloeus spathulatus H2 JHAR01302-0101	Listroderes costirostris JHAR02358-0101	0.211372
Ellimenistes bicornis JHAR01191-0101	Listroderes costirostris JHAR02358-0101	0.207555
Ellimenistes cf. laesiocolis JHAR01231-0101	Listroderes costirostris JHAR02358-0101	0.202401
Eremnus occatus JHAR00816-0101	Listroderes costirostris JHAR02358-0101	0.217443
Eremnus occatus JHAR00816-0102	Listroderes costirostris JHAR02358-0101	0.217517
Eremnus chevrolati JHAR00788-0101	Listroderes costirostris JHAR02358-0101	0.190185
Eremnus chevrolati JHAR00788-0102	Listroderes costirostris JHAR02358-0101	0.192221
Eremnus setulosus JHAR00786-0101	Listroderes costirostris JHAR02358-0101	0.182214
Eremnus setifer JHAR01023-0101	Listroderes costirostris JHAR02358-0101	0.179961
Eremnus setifer JHAR01023-0102	Listroderes costirostris JHAR02358-0101	0.185949
Eremnus laticeps JHAR00805-0101	Listroderes costirostris JHAR02358-0101	0.187598
Eremnus atratus H2 JHAR01031-0101	Listroderes costirostris JHAR02358-0101	0.22612
Eremnus atratus H1 JHAR00792-0101	Listroderes costirostris JHAR02358-0101	0.239052
Eremnus atratus H1 JHAR00792-0102	Listroderes costirostris JHAR02358-0101	0.234704
Eremnus horticola H1 JHAR00928-0101	Listroderes costirostris JHAR02358-0101	0.255904
Eremnus horticola H2 JHAR00928-0102	Listroderes costirostris JHAR02358-0101	0.254045
Eremnus cerealis JHAR03048-0101	Listroderes costirostris JHAR02358-0101	0.19826
Eremnus cerealis JHAR03054-0101	Listroderes costirostris JHAR02358-0101	0.204356
Eremnus aciculaticollis JHAR00903-0101	Listroderes costirostris JHAR02358-0101	0.200583
Eremnus gyrosicollis JHAR02371-0101	Listroderes costirostris JHAR02358-0101	0.198508
Eremnus sp. JHAR02395-0101	Listroderes costirostris JHAR02358-0101	0.20535
Afroleptops proteophilus JHAR03045-0101	Rhyparosomus sp. JHAR01558-0101	0.237756
Afroleptops coetzeei JHAR01431-0101	Rhyparosomus sp. JHAR01558-0101	0.215594
Afrophloeus spathulatus H1 JHAR00802-0101	Rhyparosomus sp. JHAR01558-0101	0.205013
Afrophloeus spathulatus H2 JHAR01302-0101	Rhyparosomus sp. JHAR01558-0101	0.201082
Ellimenistes bicornis JHAR01191-0101	Rhyparosomus sp. JHAR01558-0101	0.236747
Ellimenistes cf. laesiocolis JHAR01231-0101	Rhyparosomus sp. JHAR01558-0101	0.197351
Eremnus occatus JHAR00816-0101	Rhyparosomus sp. JHAR01558-0101	0.211372
Eremnus occatus JHAR00816-0102	Rhyparosomus sp. JHAR01558-0101	0.213515
Eremnus chevrolati JHAR00788-0101	Rhyparosomus sp. JHAR01558-0101	0.209536
Eremnus chevrolati JHAR00788-0102	Rhyparosomus sp. JHAR01558-0101	0.209536
Eremnus setulosus JHAR00786-0101	Rhyparosomus sp. JHAR01558-0101	0.211522
Eremnus setifer JHAR01023-0101	Rhyparosomus sp. JHAR01558-0101	0.183651
Eremnus setifer JHAR01023-0102	Rhyparosomus sp. JHAR01558-0101	0.185639
Eremnus laticeps JHAR00805-0101	Rhyparosomus sp. JHAR01558-0101	0.203542
Eremnus atratus H2 JHAR01031-0101	Rhyparosomus sp. JHAR01558-0101	0.228044
Eremnus atratus H1 JHAR00792-0101	Rhyparosomus sp. JHAR01558-0101	0.234468
Eremnus atratus H1 JHAR00792-0102	Rhyparosomus sp. JHAR01558-0101	0.238797
Eremnus horticola H1 JHAR00928-0101	Rhyparosomus sp. JHAR01558-0101	0.233863
Eremnus horticola H2 JHAR00928-0102	Rhyparosomus sp. JHAR01558-0101	0.229486
Eremnus cerealis JHAR03048-0101	Rhyparosomus sp. JHAR01558-0101	0.211696
Eremnus cerealis JHAR03054-0101	Rhyparosomus sp. JHAR01558-0101	0.217869
Eremnus aciculaticollis JHAR00903-0101	Rhyparosomus sp. JHAR01558-0101	0.206316
Eremnus gyrosicollis JHAR02371-0101	Rhyparosomus sp. JHAR01558-0101	0.19783
Eremnus sp. JHAR02395-0101	Rhyparosomus sp. JHAR01558-0101	0.211372
Listroderes costirostris JHAR02358-0101	Rhyparosomus sp. JHAR01558-0101	0.161144
Afroleptops proteophilus JHAR03045-0101	Naupactus leucoloma JHAR00818-0101	0.245955
Afroleptops coetzeei JHAR01431-0101	Naupactus leucoloma JHAR00818-0101	0.203376
Afrophloeus spathulatus H1 JHAR00802-0101	Naupactus leucoloma JHAR00818-0101	0.21103
Afrophloeus spathulatus H2 JHAR01302-0101	Naupactus leucoloma JHAR00818-0101	0.209314
Ellimenistes bicornis JHAR01191-0101	Naupactus leucoloma JHAR00818-0101	0.230766
Ellimenistes cf. laesiocolis JHAR01231-0101	Naupactus leucoloma JHAR00818-0101	0.218441
Eremnus occatus JHAR00816-0101	Naupactus leucoloma JHAR00818-0101	0.197351
Eremnus occatus JHAR00816-0102	Naupactus leucoloma JHAR00818-0101	0.201339
Eremnus chevrolati JHAR00788-0101	Naupactus leucoloma JHAR00818-0101	0.185783
Eremnus chevrolati JHAR00788-0102	Naupactus leucoloma JHAR00818-0101	0.185783
Eremnus setulosus JHAR00786-0101	Naupactus leucoloma JHAR00818-0101	0.211696
Eremnus setifer JHAR01023-0101	Naupactus leucoloma JHAR00818-0101	0.205284
Eremnus setifer JHAR01023-0102	Naupactus leucoloma JHAR00818-0101	0.209382
Eremnus laticeps JHAR00805-0101	Naupactus leucoloma JHAR00818-0101	0.238692
Eremnus atratus H2 JHAR01031-0101	Naupactus leucoloma JHAR00818-0101	0.228044
Eremnus atratus H1 JHAR00792-0101	Naupactus leucoloma JHAR00818-0101	0.234468
Eremnus atratus H1 JHAR00792-0102	Naupactus leucoloma JHAR00818-0101	0.230176
Eremnus horticola H1 JHAR00928-0101	Naupactus leucoloma JHAR00818-0101	0.263127
Eremnus horticola H2 JHAR00928-0102	Naupactus leucoloma JHAR00818-0101	0.261197
Eremnus cerealis JHAR03048-0101	Naupactus leucoloma JHAR00818-0101	0.185708
Eremnus cerealis JHAR03054-0101	Naupactus leucoloma JHAR00818-0101	0.191651
Eremnus aciculaticollis JHAR00903-0101	Naupactus leucoloma JHAR00818-0101	0.21002
Eremnus gyrosicollis JHAR02371-0101	Naupactus leucoloma JHAR00818-0101	0.235105
Eremnus sp. JHAR02395-0101	Naupactus leucoloma JHAR00818-0101	0.195228
Listroderes costirostris JHAR02358-0101	Naupactus leucoloma JHAR00818-0101	0.170034
Rhyparosomus sp. JHAR01558-0101	Naupactus leucoloma JHAR00818-0101	0.207642
Afroleptops proteophilus JHAR03045-0101	Oosomus sp. JHAR01071-0101	0.238463
Afroleptops coetzeei JHAR01431-0101	Oosomus sp. JHAR01071-0101	0.196091
Afrophloeus spathulatus H1 JHAR00802-0101	Oosomus sp. JHAR01071-0101	0.208046
Afrophloeus spathulatus H2 JHAR01302-0101	Oosomus sp. JHAR01071-0101	0.19826
Ellimenistes bicornis JHAR01191-0101	Oosomus sp. JHAR01071-0101	0.23167
Ellimenistes cf. laesiocolis JHAR01231-0101	Oosomus sp. JHAR01071-0101	0.216865
Eremnus occatus JHAR00816-0101	Oosomus sp. JHAR01071-0101	0.225467
Eremnus occatus JHAR00816-0102	Oosomus sp. JHAR01071-0101	0.221307
Eremnus chevrolati JHAR00788-0101	Oosomus sp. JHAR01071-0101	0.198921
Eremnus chevrolati JHAR00788-0102	Oosomus sp. JHAR01071-0101	0.201009
Eremnus setulosus JHAR00786-0101	Oosomus sp. JHAR01071-0101	0.202666
Eremnus setifer JHAR01023-0101	Oosomus sp. JHAR01071-0101	0.204619
Eremnus setifer JHAR01023-0102	Oosomus sp. JHAR01071-0101	0.204619
Eremnus laticeps JHAR00805-0101	Oosomus sp. JHAR01071-0101	0.215925
Eremnus atratus H2 JHAR01031-0101	Oosomus sp. JHAR01071-0101	0.210378
Eremnus atratus H1 JHAR00792-0101	Oosomus sp. JHAR01071-0101	0.227474
Eremnus atratus H1 JHAR00792-0102	Oosomus sp. JHAR01071-0101	0.227474
Eremnus horticola H1 JHAR00928-0101	Oosomus sp. JHAR01071-0101	0.207839
Eremnus horticola H2 JHAR00928-0102	Oosomus sp. JHAR01071-0101	0.209976
Eremnus cerealis JHAR03048-0101	Oosomus sp. JHAR01071-0101	0.19783
Eremnus cerealis JHAR03054-0101	Oosomus sp. JHAR01071-0101	0.202045
Eremnus aciculaticollis JHAR00903-0101	Oosomus sp. JHAR01071-0101	0.242359
Eremnus gyrosicollis JHAR02371-0101	Oosomus sp. JHAR01071-0101	0.235105
Eremnus sp. JHAR02395-0101	Oosomus sp. JHAR01071-0101	0.226017
Listroderes costirostris JHAR02358-0101	Oosomus sp. JHAR01071-0101	0.197736
Rhyparosomus sp. JHAR01558-0101	Oosomus sp. JHAR01071-0101	0.229022
Naupactus leucoloma JHAR00818-0101	Oosomus sp. JHAR01071-0101	0.22445
Afroleptops proteophilus JHAR03045-0101	Pantomorus cervinus JHAR00791-0101	0.249085
Afroleptops coetzeei JHAR01431-0101	Pantomorus cervinus JHAR00791-0101	0.205668
Afrophloeus spathulatus H1 JHAR00802-0101	Pantomorus cervinus JHAR00791-0101	0.201562
Afrophloeus spathulatus H2 JHAR01302-0101	Pantomorus cervinus JHAR00791-0101	0.205967
Ellimenistes bicornis JHAR01191-0101	Pantomorus cervinus JHAR00791-0101	0.223145
Ellimenistes cf. laesiocolis JHAR01231-0101	Pantomorus cervinus JHAR00791-0101	0.21223
Eremnus occatus JHAR00816-0101	Pantomorus cervinus JHAR00791-0101	0.243163
Eremnus occatus JHAR00816-0102	Pantomorus cervinus JHAR00791-0101	0.240852
Eremnus chevrolati JHAR00788-0101	Pantomorus cervinus JHAR00791-0101	0.221148
Eremnus chevrolati JHAR00788-0102	Pantomorus cervinus JHAR00791-0101	0.223303
Eremnus setulosus JHAR00786-0101	Pantomorus cervinus JHAR00791-0101	0.220438
Eremnus setifer JHAR01023-0101	Pantomorus cervinus JHAR00791-0101	0.207734
Eremnus setifer JHAR01023-0102	Pantomorus cervinus JHAR00791-0101	0.216085
Eremnus laticeps JHAR00805-0101	Pantomorus cervinus JHAR00791-0101	0.219472
Eremnus atratus H2 JHAR01031-0101	Pantomorus cervinus JHAR00791-0101	0.232428
Eremnus atratus H1 JHAR00792-0101	Pantomorus cervinus JHAR00791-0101	0.2455
Eremnus atratus H1 JHAR00792-0102	Pantomorus cervinus JHAR00791-0101	0.247713
Eremnus horticola H1 JHAR00928-0101	Pantomorus cervinus JHAR00791-0101	0.246645
Eremnus horticola H2 JHAR00928-0102	Pantomorus cervinus JHAR00791-0101	0.238098
Eremnus cerealis JHAR03048-0101	Pantomorus cervinus JHAR00791-0101	0.235558
Eremnus cerealis JHAR03054-0101	Pantomorus cervinus JHAR00791-0101	0.237594
Eremnus aciculaticollis JHAR00903-0101	Pantomorus cervinus JHAR00791-0101	0.211999
Eremnus gyrosicollis JHAR02371-0101	Pantomorus cervinus JHAR00791-0101	0.209712
Eremnus sp. JHAR02395-0101	Pantomorus cervinus JHAR00791-0101	0.199781
Listroderes costirostris JHAR02358-0101	Pantomorus cervinus JHAR00791-0101	0.213985
Rhyparosomus sp. JHAR01558-0101	Pantomorus cervinus JHAR00791-0101	0.179887
Naupactus leucoloma JHAR00818-0101	Pantomorus cervinus JHAR00791-0101	0.194385
Oosomus sp. JHAR01071-0101	Pantomorus cervinus JHAR00791-0101	0.255904
Afroleptops proteophilus JHAR03045-0101	Protostrophus cf. amplicollis JHAR02057-0101	0.241382
Afroleptops coetzeei JHAR01431-0101	Protostrophus cf. amplicollis JHAR02057-0101	0.213779
Afrophloeus spathulatus H1 JHAR00802-0101	Protostrophus cf. amplicollis JHAR02057-0101	0.23795
Afrophloeus spathulatus H2 JHAR01302-0101	Protostrophus cf. amplicollis JHAR02057-0101	0.233903
Ellimenistes bicornis JHAR01191-0101	Protostrophus cf. amplicollis JHAR02057-0101	0.236208
Ellimenistes cf. laesiocolis JHAR01231-0101	Protostrophus cf. amplicollis JHAR02057-0101	0.217517
Eremnus occatus JHAR00816-0101	Protostrophus cf. amplicollis JHAR02057-0101	0.228742
Eremnus occatus JHAR00816-0102	Protostrophus cf. amplicollis JHAR02057-0101	0.226724
Eremnus chevrolati JHAR00788-0101	Protostrophus cf. amplicollis JHAR02057-0101	0.224328
Eremnus chevrolati JHAR00788-0102	Protostrophus cf. amplicollis JHAR02057-0101	0.224328
Eremnus setulosus JHAR00786-0101	Protostrophus cf. amplicollis JHAR02057-0101	0.199983
Eremnus setifer JHAR01023-0101	Protostrophus cf. amplicollis JHAR02057-0101	0.209809
Eremnus setifer JHAR01023-0102	Protostrophus cf. amplicollis JHAR02057-0101	0.213985
Eremnus laticeps JHAR00805-0101	Protostrophus cf. amplicollis JHAR02057-0101	0.219964
Eremnus atratus H2 JHAR01031-0101	Protostrophus cf. amplicollis JHAR02057-0101	0.228145
Eremnus atratus H1 JHAR00792-0101	Protostrophus cf. amplicollis JHAR02057-0101	0.234583
Eremnus atratus H1 JHAR00792-0102	Protostrophus cf. amplicollis JHAR02057-0101	0.232428
Eremnus horticola H1 JHAR00928-0101	Protostrophus cf. amplicollis JHAR02057-0101	0.234965
Eremnus horticola H2 JHAR00928-0102	Protostrophus cf. amplicollis JHAR02057-0101	0.228742
Eremnus cerealis JHAR03048-0101	Protostrophus cf. amplicollis JHAR02057-0101	0.218315
Eremnus cerealis JHAR03054-0101	Protostrophus cf. amplicollis JHAR02057-0101	0.218441
Eremnus aciculaticollis JHAR00903-0101	Protostrophus cf. amplicollis JHAR02057-0101	0.208282
Eremnus gyrosicollis JHAR02371-0101	Protostrophus cf. amplicollis JHAR02057-0101	0.206194
Eremnus sp. JHAR02395-0101	Protostrophus cf. amplicollis JHAR02057-0101	0.197565
Listroderes costirostris JHAR02358-0101	Protostrophus cf. amplicollis JHAR02057-0101	0.194385
Rhyparosomus sp. JHAR01558-0101	Protostrophus cf. amplicollis JHAR02057-0101	0.195464
Naupactus leucoloma JHAR00818-0101	Protostrophus cf. amplicollis JHAR02057-0101	0.199689
Oosomus sp. JHAR01071-0101	Protostrophus cf. amplicollis JHAR02057-0101	0.231044
Pantomorus cervinus JHAR00791-0101	Protostrophus cf. amplicollis JHAR02057-0101	0.199199
Afroleptops proteophilus JHAR03045-0101	Protostrophus cf. cerealis JHAR01453-0101	0.238921
Afroleptops coetzeei JHAR01431-0101	Protostrophus cf. cerealis JHAR01453-0101	0.215871
Afrophloeus spathulatus H1 JHAR00802-0101	Protostrophus cf. cerealis JHAR01453-0101	0.217314
Afrophloeus spathulatus H2 JHAR01302-0101	Protostrophus cf. cerealis JHAR01453-0101	0.22612
Ellimenistes bicornis JHAR01191-0101	Protostrophus cf. cerealis JHAR01453-0101	0.207642
Ellimenistes cf. laesiocolis JHAR01231-0101	Protostrophus cf. cerealis JHAR01453-0101	0.229982
Eremnus occatus JHAR00816-0101	Protostrophus cf. cerealis JHAR01453-0101	0.220195
Eremnus occatus JHAR00816-0102	Protostrophus cf. cerealis JHAR01453-0101	0.228366
Eremnus chevrolati JHAR00788-0101	Protostrophus cf. cerealis JHAR01453-0101	0.208161
Eremnus chevrolati JHAR00788-0102	Protostrophus cf. cerealis JHAR01453-0101	0.208161
Eremnus setulosus JHAR00786-0101	Protostrophus cf. cerealis JHAR01453-0101	0.234255
Eremnus setifer JHAR01023-0101	Protostrophus cf. cerealis JHAR01453-0101	0.223243
Eremnus setifer JHAR01023-0102	Protostrophus cf. cerealis JHAR01453-0101	0.229493
Eremnus laticeps JHAR00805-0101	Protostrophus cf. cerealis JHAR01453-0101	0.240641
Eremnus atratus H2 JHAR01031-0101	Protostrophus cf. cerealis JHAR01453-0101	0.23167
Eremnus atratus H1 JHAR00792-0101	Protostrophus cf. cerealis JHAR01453-0101	0.238278
Eremnus atratus H1 JHAR00792-0102	Protostrophus cf. cerealis JHAR01453-0101	0.236065
Eremnus horticola H1 JHAR00928-0101	Protostrophus cf. cerealis JHAR01453-0101	0.237756
Eremnus horticola H2 JHAR00928-0102	Protostrophus cf. cerealis JHAR01453-0101	0.233693
Eremnus cerealis JHAR03048-0101	Protostrophus cf. cerealis JHAR01453-0101	0.207833
Eremnus cerealis JHAR03054-0101	Protostrophus cf. cerealis JHAR01453-0101	0.203796
Eremnus aciculaticollis JHAR00903-0101	Protostrophus cf. cerealis JHAR01453-0101	0.230902
Eremnus gyrosicollis JHAR02371-0101	Protostrophus cf. cerealis JHAR01453-0101	0.237438
Eremnus sp. JHAR02395-0101	Protostrophus cf. cerealis JHAR01453-0101	0.217681
Listroderes costirostris JHAR02358-0101	Protostrophus cf. cerealis JHAR01453-0101	0.207068
Rhyparosomus sp. JHAR01558-0101	Protostrophus cf. cerealis JHAR01453-0101	0.199074
Naupactus leucoloma JHAR00818-0101	Protostrophus cf. cerealis JHAR01453-0101	0.19783
Oosomus sp. JHAR01071-0101	Protostrophus cf. cerealis JHAR01453-0101	0.241684
Pantomorus cervinus JHAR00791-0101	Protostrophus cf. cerealis JHAR01453-0101	0.236406
Protostrophus cf. amplicollis JHAR02057-0101	Protostrophus cf. cerealis JHAR01453-0101	0.183787
Afroleptops proteophilus JHAR03045-0101	Sciobius tottus JHAR00790-0101	0.209448
Afroleptops coetzeei JHAR01431-0101	Sciobius tottus JHAR00790-0101	0.20521
Afrophloeus spathulatus H1 JHAR00802-0101	Sciobius tottus JHAR00790-0101	0.232545
Afrophloeus spathulatus H2 JHAR01302-0101	Sciobius tottus JHAR00790-0101	0.241684
Ellimenistes bicornis JHAR01191-0101	Sciobius tottus JHAR00790-0101	0.235005
Ellimenistes cf. laesiocolis JHAR01231-0101	Sciobius tottus JHAR00790-0101	0.22581
Eremnus occatus JHAR00816-0101	Sciobius tottus JHAR00790-0101	0.190787
Eremnus occatus JHAR00816-0102	Sciobius tottus JHAR00790-0101	0.201009
Eremnus chevrolati JHAR00788-0101	Sciobius tottus JHAR00790-0101	0.204356
Eremnus chevrolati JHAR00788-0102	Sciobius tottus JHAR00790-0101	0.206444
Eremnus setulosus JHAR00786-0101	Sciobius tottus JHAR00790-0101	0.214213
Eremnus setifer JHAR01023-0101	Sciobius tottus JHAR00790-0101	0.206715
Eremnus setifer JHAR01023-0102	Sciobius tottus JHAR00790-0101	0.20882
Eremnus laticeps JHAR00805-0101	Sciobius tottus JHAR00790-0101	0.210858
Eremnus atratus H2 JHAR01031-0101	Sciobius tottus JHAR00790-0101	0.223467
Eremnus atratus H1 JHAR00792-0101	Sciobius tottus JHAR00790-0101	0.236625
Eremnus atratus H1 JHAR00792-0102	Sciobius tottus JHAR00790-0101	0.236625
Eremnus horticola H1 JHAR00928-0101	Sciobius tottus JHAR00790-0101	0.215352
Eremnus horticola H2 JHAR00928-0102	Sciobius tottus JHAR00790-0101	0.217498
Eremnus cerealis JHAR03048-0101	Sciobius tottus JHAR00790-0101	0.211088
Eremnus cerealis JHAR03054-0101	Sciobius tottus JHAR00790-0101	0.213058
Eremnus aciculaticollis JHAR00903-0101	Sciobius tottus JHAR00790-0101	0.230978
Eremnus gyrosicollis JHAR02371-0101	Sciobius tottus JHAR00790-0101	0.228368
Eremnus sp. JHAR02395-0101	Sciobius tottus JHAR00790-0101	0.199069
Listroderes costirostris JHAR02358-0101	Sciobius tottus JHAR00790-0101	0.215976
Rhyparosomus sp. JHAR01558-0101	Sciobius tottus JHAR00790-0101	0.230003
Naupactus leucoloma JHAR00818-0101	Sciobius tottus JHAR00790-0101	0.210378
Oosomus sp. JHAR01071-0101	Sciobius tottus JHAR00790-0101	0.222846
Pantomorus cervinus JHAR00791-0101	Sciobius tottus JHAR00790-0101	0.239797
Protostrophus cf. amplicollis JHAR02057-0101	Sciobius tottus JHAR00790-0101	0.237006
Protostrophus cf. cerealis JHAR01453-0101	Sciobius tottus JHAR00790-0101	0.245797
Afroleptops proteophilus JHAR03045-0101	Sciobius tottus JHAR02101-0101	0.20521
Afroleptops coetzeei JHAR01431-0101	Sciobius tottus JHAR02101-0101	0.207324
Afrophloeus spathulatus H1 JHAR00802-0101	Sciobius tottus JHAR02101-0101	0.230394
Afrophloeus spathulatus H2 JHAR01302-0101	Sciobius tottus JHAR02101-0101	0.243896
Ellimenistes bicornis JHAR01191-0101	Sciobius tottus JHAR02101-0101	0.232783
Ellimenistes cf. laesiocolis JHAR01231-0101	Sciobius tottus JHAR02101-0101	0.230186
Eremnus occatus JHAR00816-0101	Sciobius tottus JHAR02101-0101	0.186697
Eremnus occatus JHAR00816-0102	Sciobius tottus JHAR02101-0101	0.201009
Eremnus chevrolati JHAR00788-0101	Sciobius tottus JHAR02101-0101	0.202277
Eremnus chevrolati JHAR00788-0102	Sciobius tottus JHAR02101-0101	0.204356
Eremnus setulosus JHAR00786-0101	Sciobius tottus JHAR02101-0101	0.212112
Eremnus setifer JHAR01023-0101	Sciobius tottus JHAR02101-0101	0.202531
Eremnus setifer JHAR01023-0102	Sciobius tottus JHAR02101-0101	0.204619
Eremnus laticeps JHAR00805-0101	Sciobius tottus JHAR02101-0101	0.217394
Eremnus atratus H2 JHAR01031-0101	Sciobius tottus JHAR02101-0101	0.223467
Eremnus atratus H1 JHAR00792-0101	Sciobius tottus JHAR02101-0101	0.236625
Eremnus atratus H1 JHAR00792-0102	Sciobius tottus JHAR02101-0101	0.236625
Eremnus horticola H1 JHAR00928-0101	Sciobius tottus JHAR02101-0101	0.215352
Eremnus horticola H2 JHAR00928-0102	Sciobius tottus JHAR02101-0101	0.217498
Eremnus cerealis JHAR03048-0101	Sciobius tottus JHAR02101-0101	0.211088
Eremnus cerealis JHAR03054-0101	Sciobius tottus JHAR02101-0101	0.213058
Eremnus aciculaticollis JHAR00903-0101	Sciobius tottus JHAR02101-0101	0.22437
Eremnus gyrosicollis JHAR02371-0101	Sciobius tottus JHAR02101-0101	0.226175
Eremnus sp. JHAR02395-0101	Sciobius tottus JHAR02101-0101	0.196986
Listroderes costirostris JHAR02358-0101	Sciobius tottus JHAR02101-0101	0.218081
Rhyparosomus sp. JHAR01558-0101	Sciobius tottus JHAR02101-0101	0.236625
Naupactus leucoloma JHAR00818-0101	Sciobius tottus JHAR02101-0101	0.218853
Oosomus sp. JHAR01071-0101	Sciobius tottus JHAR02101-0101	0.227157
Pantomorus cervinus JHAR00791-0101	Sciobius tottus JHAR02101-0101	0.246464
Protostrophus cf. amplicollis JHAR02057-0101	Sciobius tottus JHAR02101-0101	0.239189
Protostrophus cf. cerealis JHAR01453-0101	Sciobius tottus JHAR02101-0101	0.239189
Sciobius tottus JHAR00790-0101	Sciobius tottus JHAR02101-0101	0.00765712
Afroleptops proteophilus JHAR03045-0101	Sciobius brevicollis JHAR01026-0101	0.217498
Afroleptops coetzeei JHAR01431-0101	Sciobius brevicollis JHAR01026-0101	0.201562
Afrophloeus spathulatus H1 JHAR00802-0101	Sciobius brevicollis JHAR01026-0101	0.238921
Afrophloeus spathulatus H2 JHAR01302-0101	Sciobius brevicollis JHAR01026-0101	0.233071
Ellimenistes bicornis JHAR01191-0101	Sciobius brevicollis JHAR01026-0101	0.250419
Ellimenistes cf. laesiocolis JHAR01231-0101	Sciobius brevicollis JHAR01026-0101	0.218853
Eremnus occatus JHAR00816-0101	Sciobius brevicollis JHAR01026-0101	0.188611
Eremnus occatus JHAR00816-0102	Sciobius brevicollis JHAR01026-0101	0.184665
Eremnus chevrolati JHAR00788-0101	Sciobius brevicollis JHAR01026-0101	0.206577
Eremnus chevrolati JHAR00788-0102	Sciobius brevicollis JHAR01026-0101	0.206577
Eremnus setulosus JHAR00786-0101	Sciobius brevicollis JHAR01026-0101	0.198382
Eremnus setifer JHAR01023-0101	Sciobius brevicollis JHAR01026-0101	0.189567
Eremnus setifer JHAR01023-0102	Sciobius brevicollis JHAR01026-0101	0.185575
Eremnus laticeps JHAR00805-0101	Sciobius brevicollis JHAR01026-0101	0.23326
Eremnus atratus H2 JHAR01031-0101	Sciobius brevicollis JHAR01026-0101	0.206316
Eremnus atratus H1 JHAR00792-0101	Sciobius brevicollis JHAR01026-0101	0.216865
Eremnus atratus H1 JHAR00792-0102	Sciobius brevicollis JHAR01026-0101	0.216865
Eremnus horticola H1 JHAR00928-0101	Sciobius brevicollis JHAR01026-0101	0.20882
Eremnus horticola H2 JHAR00928-0102	Sciobius brevicollis JHAR01026-0101	0.20882
Eremnus cerealis JHAR03048-0101	Sciobius brevicollis JHAR01026-0101	0.197736
Eremnus cerealis JHAR03054-0101	Sciobius brevicollis JHAR01026-0101	0.191575
Eremnus aciculaticollis JHAR00903-0101	Sciobius brevicollis JHAR01026-0101	0.209794
Eremnus gyrosicollis JHAR02371-0101	Sciobius brevicollis JHAR01026-0101	0.218032
Eremnus sp. JHAR02395-0101	Sciobius brevicollis JHAR01026-0101	0.206194
Listroderes costirostris JHAR02358-0101	Sciobius brevicollis JHAR01026-0101	0.206316
Rhyparosomus sp. JHAR01558-0101	Sciobius brevicollis JHAR01026-0101	0.239797
Naupactus leucoloma JHAR00818-0101	Sciobius brevicollis JHAR01026-0101	0.227641
Oosomus sp. JHAR01071-0101	Sciobius brevicollis JHAR01026-0101	0.222993
Pantomorus cervinus JHAR00791-0101	Sciobius brevicollis JHAR01026-0101	0.261023
Protostrophus cf. amplicollis JHAR02057-0101	Sciobius brevicollis JHAR01026-0101	0.224212
Protostrophus cf. cerealis JHAR01453-0101	Sciobius brevicollis JHAR01026-0101	0.232545
Sciobius tottus JHAR00790-0101	Sciobius brevicollis JHAR01026-0101	0.17507
Sciobius tottus JHAR02101-0101	Sciobius brevicollis JHAR01026-0101	0.167118
Afroleptops proteophilus JHAR03045-0101	Sciobius brevicollis JHAR01661-0101	0.213215
Afroleptops coetzeei JHAR01431-0101	Sciobius brevicollis JHAR01661-0101	0.197488
Afrophloeus spathulatus H1 JHAR00802-0101	Sciobius brevicollis JHAR01661-0101	0.234583
Afrophloeus spathulatus H2 JHAR01302-0101	Sciobius brevicollis JHAR01661-0101	0.228742
Ellimenistes bicornis JHAR01191-0101	Sciobius brevicollis JHAR01661-0101	0.245955
Ellimenistes cf. laesiocolis JHAR01231-0101	Sciobius brevicollis JHAR01661-0101	0.214598
Eremnus occatus JHAR00816-0101	Sciobius brevicollis JHAR01661-0101	0.184546
Eremnus occatus JHAR00816-0102	Sciobius brevicollis JHAR01661-0101	0.184665
Eremnus chevrolati JHAR00788-0101	Sciobius brevicollis JHAR01661-0101	0.202401
Eremnus chevrolati JHAR00788-0102	Sciobius brevicollis JHAR01661-0101	0.202401
Eremnus setulosus JHAR00786-0101	Sciobius brevicollis JHAR01661-0101	0.194266
Eremnus setifer JHAR01023-0101	Sciobius brevicollis JHAR01661-0101	0.185575
Eremnus setifer JHAR01023-0102	Sciobius brevicollis JHAR01661-0101	0.181615
Eremnus laticeps JHAR00805-0101	Sciobius brevicollis JHAR01661-0101	0.23326
Eremnus atratus H2 JHAR01031-0101	Sciobius brevicollis JHAR01661-0101	0.206316
Eremnus atratus H1 JHAR00792-0101	Sciobius brevicollis JHAR01661-0101	0.216865
Eremnus atratus H1 JHAR00792-0102	Sciobius brevicollis JHAR01661-0101	0.216865
Eremnus horticola H1 JHAR00928-0101	Sciobius brevicollis JHAR01661-0101	0.204619
Eremnus horticola H2 JHAR00928-0102	Sciobius brevicollis JHAR01661-0101	0.204619
Eremnus cerealis JHAR03048-0101	Sciobius brevicollis JHAR01661-0101	0.193671
Eremnus cerealis JHAR03054-0101	Sciobius brevicollis JHAR01661-0101	0.187567
Eremnus aciculaticollis JHAR00903-0101	Sciobius brevicollis JHAR01661-0101	0.209794
Eremnus gyrosicollis JHAR02371-0101	Sciobius brevicollis JHAR01661-0101	0.213721
Eremnus sp. JHAR02395-0101	Sciobius brevicollis JHAR01661-0101	0.202045
Listroderes costirostris JHAR02358-0101	Sciobius brevicollis JHAR01661-0101	0.202158
Rhyparosomus sp. JHAR01558-0101	Sciobius brevicollis JHAR01661-0101	0.235401
Naupactus leucoloma JHAR00818-0101	Sciobius brevicollis JHAR01661-0101	0.227641
Oosomus sp. JHAR01071-0101	Sciobius brevicollis JHAR01661-0101	0.21871
Pantomorus cervinus JHAR00791-0101	Sciobius brevicollis JHAR01661-0101	0.256498
Protostrophus cf. amplicollis JHAR02057-0101	Sciobius brevicollis JHAR01661-0101	0.219975
Protostrophus cf. cerealis JHAR01453-0101	Sciobius brevicollis JHAR01661-0101	0.228253
Sciobius tottus JHAR00790-0101	Sciobius brevicollis JHAR01661-0101	0.171078
Sciobius tottus JHAR02101-0101	Sciobius brevicollis JHAR01661-0101	0.163189
Sciobius brevicollis JHAR01026-0101	Sciobius brevicollis JHAR01661-0101	0.00304879
Afroleptops proteophilus JHAR03045-0101	Sciobius brevicollis JHAR02377-0102	0.213215
Afroleptops coetzeei JHAR01431-0101	Sciobius brevicollis JHAR02377-0102	0.201562
Afrophloeus spathulatus H1 JHAR00802-0101	Sciobius brevicollis JHAR02377-0102	0.238921
Afrophloeus spathulatus H2 JHAR01302-0101	Sciobius brevicollis JHAR02377-0102	0.233071
Ellimenistes bicornis JHAR01191-0101	Sciobius brevicollis JHAR02377-0102	0.250419
Ellimenistes cf. laesiocolis JHAR01231-0101	Sciobius brevicollis JHAR02377-0102	0.218853
Eremnus occatus JHAR00816-0101	Sciobius brevicollis JHAR02377-0102	0.186575
Eremnus occatus JHAR00816-0102	Sciobius brevicollis JHAR02377-0102	0.182641
Eremnus chevrolati JHAR00788-0101	Sciobius brevicollis JHAR02377-0102	0.206577
Eremnus chevrolati JHAR00788-0102	Sciobius brevicollis JHAR02377-0102	0.206577
Eremnus setulosus JHAR00786-0101	Sciobius brevicollis JHAR02377-0102	0.198382
Eremnus setifer JHAR01023-0101	Sciobius brevicollis JHAR02377-0102	0.185575
Eremnus setifer JHAR01023-0102	Sciobius brevicollis JHAR02377-0102	0.181615
Eremnus laticeps JHAR00805-0101	Sciobius brevicollis JHAR02377-0102	0.23326
Eremnus atratus H2 JHAR01031-0101	Sciobius brevicollis JHAR02377-0102	0.204233
Eremnus atratus H1 JHAR00792-0101	Sciobius brevicollis JHAR02377-0102	0.214737
Eremnus atratus H1 JHAR00792-0102	Sciobius brevicollis JHAR02377-0102	0.214737
Eremnus horticola H1 JHAR00928-0101	Sciobius brevicollis JHAR02377-0102	0.204619
Eremnus horticola H2 JHAR00928-0102	Sciobius brevicollis JHAR02377-0102	0.204619
Eremnus cerealis JHAR03048-0101	Sciobius brevicollis JHAR02377-0102	0.197736
Eremnus cerealis JHAR03054-0101	Sciobius brevicollis JHAR02377-0102	0.191575
Eremnus aciculaticollis JHAR00903-0101	Sciobius brevicollis JHAR02377-0102	0.209794
Eremnus gyrosicollis JHAR02371-0101	Sciobius brevicollis JHAR02377-0102	0.218032
Eremnus sp. JHAR02395-0101	Sciobius brevicollis JHAR02377-0102	0.204115
Listroderes costirostris JHAR02358-0101	Sciobius brevicollis JHAR02377-0102	0.206316
Rhyparosomus sp. JHAR01558-0101	Sciobius brevicollis JHAR02377-0102	0.237594
Naupactus leucoloma JHAR00818-0101	Sciobius brevicollis JHAR02377-0102	0.227641
Oosomus sp. JHAR01071-0101	Sciobius brevicollis JHAR02377-0102	0.222993
Pantomorus cervinus JHAR00791-0101	Sciobius brevicollis JHAR02377-0102	0.258755
Protostrophus cf. amplicollis JHAR02057-0101	Sciobius brevicollis JHAR02377-0102	0.224212
Protostrophus cf. cerealis JHAR01453-0101	Sciobius brevicollis JHAR02377-0102	0.228253
Sciobius tottus JHAR00790-0101	Sciobius brevicollis JHAR02377-0102	0.17507
Sciobius tottus JHAR02101-0101	Sciobius brevicollis JHAR02377-0102	0.167118
Sciobius brevicollis JHAR01026-0101	Sciobius brevicollis JHAR02377-0102	0.00304879
Sciobius brevicollis JHAR01661-0101	Sciobius brevicollis JHAR02377-0102	0.00611628
Afroleptops proteophilus JHAR03045-0101	Sciobius brevicollis JHAR00929-0101	0.219653
Afroleptops coetzeei JHAR01431-0101	Sciobius brevicollis JHAR00929-0101	0.199521
Afrophloeus spathulatus H1 JHAR00802-0101	Sciobius brevicollis JHAR00929-0101	0.238921
Afrophloeus spathulatus H2 JHAR01302-0101	Sciobius brevicollis JHAR00929-0101	0.233071
Ellimenistes bicornis JHAR01191-0101	Sciobius brevicollis JHAR00929-0101	0.248182
Ellimenistes cf. laesiocolis JHAR01231-0101	Sciobius brevicollis JHAR00929-0101	0.214598
Eremnus occatus JHAR00816-0101	Sciobius brevicollis JHAR00929-0101	0.190656
Eremnus occatus JHAR00816-0102	Sciobius brevicollis JHAR00929-0101	0.186697
Eremnus chevrolati JHAR00788-0101	Sciobius brevicollis JHAR00929-0101	0.210787
Eremnus chevrolati JHAR00788-0102	Sciobius brevicollis JHAR00929-0101	0.210787
Eremnus setulosus JHAR00786-0101	Sciobius brevicollis JHAR00929-0101	0.19632
Eremnus setifer JHAR01023-0101	Sciobius brevicollis JHAR00929-0101	0.187567
Eremnus setifer JHAR01023-0102	Sciobius brevicollis JHAR00929-0101	0.183591
Eremnus laticeps JHAR00805-0101	Sciobius brevicollis JHAR00929-0101	0.228835
Eremnus atratus H2 JHAR01031-0101	Sciobius brevicollis JHAR00929-0101	0.204233
Eremnus atratus H1 JHAR00792-0101	Sciobius brevicollis JHAR00929-0101	0.214737
Eremnus atratus H1 JHAR00792-0102	Sciobius brevicollis JHAR00929-0101	0.214737
Eremnus horticola H1 JHAR00928-0101	Sciobius brevicollis JHAR00929-0101	0.20882
Eremnus horticola H2 JHAR00928-0102	Sciobius brevicollis JHAR00929-0101	0.20882
Eremnus cerealis JHAR03048-0101	Sciobius brevicollis JHAR00929-0101	0.1957
Eremnus cerealis JHAR03054-0101	Sciobius brevicollis JHAR00929-0101	0.189567
Eremnus aciculaticollis JHAR00903-0101	Sciobius brevicollis JHAR00929-0101	0.207662
Eremnus gyrosicollis JHAR02371-0101	Sciobius brevicollis JHAR00929-0101	0.215872
Eremnus sp. JHAR02395-0101	Sciobius brevicollis JHAR00929-0101	0.206194
Listroderes costirostris JHAR02358-0101	Sciobius brevicollis JHAR00929-0101	0.200092
Rhyparosomus sp. JHAR01558-0101	Sciobius brevicollis JHAR00929-0101	0.237594
Naupactus leucoloma JHAR00818-0101	Sciobius brevicollis JHAR00929-0101	0.227641
Oosomus sp. JHAR01071-0101	Sciobius brevicollis JHAR00929-0101	0.220847
Pantomorus cervinus JHAR00791-0101	Sciobius brevicollis JHAR00929-0101	0.258755
Protostrophus cf. amplicollis JHAR02057-0101	Sciobius brevicollis JHAR00929-0101	0.224212
Protostrophus cf. cerealis JHAR01453-0101	Sciobius brevicollis JHAR00929-0101	0.228253
Sciobius tottus JHAR00790-0101	Sciobius brevicollis JHAR00929-0101	0.177078
Sciobius tottus JHAR02101-0101	Sciobius brevicollis JHAR00929-0101	0.169094
Sciobius brevicollis JHAR01026-0101	Sciobius brevicollis JHAR00929-0101	0.00458018
Sciobius brevicollis JHAR01661-0101	Sciobius brevicollis JHAR00929-0101	0.00765712
Sciobius brevicollis JHAR02377-0102	Sciobius brevicollis JHAR00929-0101	0.00458018
Afroleptops proteophilus JHAR03045-0101	Sciobius sp. JHAR02378-0101	0.217331
Afroleptops coetzeei JHAR01431-0101	Sciobius sp. JHAR02378-0101	0.21645
Afrophloeus spathulatus H1 JHAR00802-0101	Sciobius sp. JHAR02378-0101	0.211606
Afrophloeus spathulatus H2 JHAR01302-0101	Sciobius sp. JHAR02378-0101	0.229171
Ellimenistes bicornis JHAR01191-0101	Sciobius sp. JHAR02378-0101	0.214277
Ellimenistes cf. laesiocolis JHAR01231-0101	Sciobius sp. JHAR02378-0101	0.202158
Eremnus occatus JHAR00816-0101	Sciobius sp. JHAR02378-0101	0.209621
Eremnus occatus JHAR00816-0102	Sciobius sp. JHAR02378-0101	0.211606
Eremnus chevrolati JHAR00788-0101	Sciobius sp. JHAR02378-0101	0.242542
Eremnus chevrolati JHAR00788-0102	Sciobius sp. JHAR02378-0101	0.242542
Eremnus setulosus JHAR00786-0101	Sciobius sp. JHAR02378-0101	0.226724
Eremnus setifer JHAR01023-0101	Sciobius sp. JHAR02378-0101	0.22445
Eremnus setifer JHAR01023-0102	Sciobius sp. JHAR02378-0101	0.226592
Eremnus laticeps JHAR00805-0101	Sciobius sp. JHAR02378-0101	0.203949
Eremnus atratus H2 JHAR01031-0101	Sciobius sp. JHAR02378-0101	0.231504
Eremnus atratus H1 JHAR00792-0101	Sciobius sp. JHAR02378-0101	0.24478
Eremnus atratus H1 JHAR00792-0102	Sciobius sp. JHAR02378-0101	0.240315
Eremnus horticola H1 JHAR00928-0101	Sciobius sp. JHAR02378-0101	0.205711
Eremnus horticola H2 JHAR00928-0102	Sciobius sp. JHAR02378-0101	0.201483
Eremnus cerealis JHAR03048-0101	Sciobius sp. JHAR02378-0101	0.212354
Eremnus cerealis JHAR03054-0101	Sciobius sp. JHAR02378-0101	0.212484
Eremnus aciculaticollis JHAR00903-0101	Sciobius sp. JHAR02378-0101	0.231345
Eremnus gyrosicollis JHAR02371-0101	Sciobius sp. JHAR02378-0101	0.233528
Eremnus sp. JHAR02395-0101	Sciobius sp. JHAR02378-0101	0.202953
Listroderes costirostris JHAR02358-0101	Sciobius sp. JHAR02378-0101	0.213685
Rhyparosomus sp. JHAR01558-0101	Sciobius sp. JHAR02378-0101	0.226862
Naupactus leucoloma JHAR00818-0101	Sciobius sp. JHAR02378-0101	0.217015
Oosomus sp. JHAR01071-0101	Sciobius sp. JHAR02378-0101	0.229653
Pantomorus cervinus JHAR00791-0101	Sciobius sp. JHAR02378-0101	0.215352
Protostrophus cf. amplicollis JHAR02057-0101	Sciobius sp. JHAR02378-0101	0.21002
Protostrophus cf. cerealis JHAR01453-0101	Sciobius sp. JHAR02378-0101	0.211893
Sciobius tottus JHAR00790-0101	Sciobius sp. JHAR02378-0101	0.178728
Sciobius tottus JHAR02101-0101	Sciobius sp. JHAR02378-0101	0.174728
Sciobius brevicollis JHAR01026-0101	Sciobius sp. JHAR02378-0101	0.182641
Sciobius brevicollis JHAR01661-0101	Sciobius sp. JHAR02378-0101	0.178616
Sciobius brevicollis JHAR02377-0102	Sciobius sp. JHAR02378-0101	0.182641
Sciobius brevicollis JHAR00929-0101	Sciobius sp. JHAR02378-0101	0.180624
Afroleptops proteophilus JHAR03045-0101	Sciobius pullus JHAR00942-0101	0.224712
Afroleptops coetzeei JHAR01431-0101	Sciobius pullus JHAR00942-0101	0.198145
Afrophloeus spathulatus H1 JHAR00802-0101	Sciobius pullus JHAR00942-0101	0.223639
Afrophloeus spathulatus H2 JHAR01302-0101	Sciobius pullus JHAR00942-0101	0.213779
Ellimenistes bicornis JHAR01191-0101	Sciobius pullus JHAR00942-0101	0.217972
Ellimenistes cf. laesiocolis JHAR01231-0101	Sciobius pullus JHAR00942-0101	0.226465
Eremnus occatus JHAR00816-0101	Sciobius pullus JHAR00942-0101	0.207555
Eremnus occatus JHAR00816-0102	Sciobius pullus JHAR00942-0101	0.211791
Eremnus chevrolati JHAR00788-0101	Sciobius pullus JHAR00942-0101	0.222571
Eremnus chevrolati JHAR00788-0102	Sciobius pullus JHAR00942-0101	0.222571
Eremnus setulosus JHAR00786-0101	Sciobius pullus JHAR00942-0101	0.214464
Eremnus setifer JHAR01023-0101	Sciobius pullus JHAR00942-0101	0.214096
Eremnus setifer JHAR01023-0102	Sciobius pullus JHAR00942-0101	0.214096
Eremnus laticeps JHAR00805-0101	Sciobius pullus JHAR00942-0101	0.239126
Eremnus atratus H2 JHAR01031-0101	Sciobius pullus JHAR00942-0101	0.229326
Eremnus atratus H1 JHAR00792-0101	Sciobius pullus JHAR00942-0101	0.24478
Eremnus atratus H1 JHAR00792-0102	Sciobius pullus JHAR00942-0101	0.24478
Eremnus horticola H1 JHAR00928-0101	Sciobius pullus JHAR00942-0101	0.21871
Eremnus horticola H2 JHAR00928-0102	Sciobius pullus JHAR00942-0101	0.227641
Eremnus cerealis JHAR03048-0101	Sciobius pullus JHAR00942-0101	0.182417
Eremnus cerealis JHAR03054-0101	Sciobius pullus JHAR00942-0101	0.182312
Eremnus aciculaticollis JHAR00903-0101	Sciobius pullus JHAR00942-0101	0.229171
Eremnus gyrosicollis JHAR02371-0101	Sciobius pullus JHAR00942-0101	0.244231
Eremnus sp. JHAR02395-0101	Sciobius pullus JHAR00942-0101	0.205498
Listroderes costirostris JHAR02358-0101	Sciobius pullus JHAR00942-0101	0.193517
Rhyparosomus sp. JHAR01558-0101	Sciobius pullus JHAR00942-0101	0.218081
Naupactus leucoloma JHAR00818-0101	Sciobius pullus JHAR00942-0101	0.201647
Oosomus sp. JHAR01071-0101	Sciobius pullus JHAR00942-0101	0.21223
Pantomorus cervinus JHAR00791-0101	Sciobius pullus JHAR00942-0101	0.227993
Protostrophus cf. amplicollis JHAR02057-0101	Sciobius pullus JHAR00942-0101	0.210253
Protostrophus cf. cerealis JHAR01453-0101	Sciobius pullus JHAR00942-0101	0.253811
Sciobius tottus JHAR00790-0101	Sciobius pullus JHAR00942-0101	0.199983
Sciobius tottus JHAR02101-0101	Sciobius pullus JHAR00942-0101	0.197929
Sciobius brevicollis JHAR01026-0101	Sciobius pullus JHAR00942-0101	0.206078
Sciobius brevicollis JHAR01661-0101	Sciobius pullus JHAR00942-0101	0.201937
Sciobius brevicollis JHAR02377-0102	Sciobius pullus JHAR00942-0101	0.206078
Sciobius brevicollis JHAR00929-0101	Sciobius pullus JHAR00942-0101	0.204003
Sciobius sp. JHAR02378-0101	Sciobius pullus JHAR00942-0101	0.180987
Afroleptops proteophilus JHAR03045-0101	Sciobius cf. pollinosus JHAR01668-0101	0.213378
Afroleptops coetzeei JHAR01431-0101	Sciobius cf. pollinosus JHAR01668-0101	0.232796
Afrophloeus spathulatus H1 JHAR00802-0101	Sciobius cf. pollinosus JHAR01668-0101	0.213685
Afrophloeus spathulatus H2 JHAR01302-0101	Sciobius cf. pollinosus JHAR01668-0101	0.228879
Ellimenistes bicornis JHAR01191-0101	Sciobius cf. pollinosus JHAR01668-0101	0.231345
Ellimenistes cf. laesiocolis JHAR01231-0101	Sciobius cf. pollinosus JHAR01668-0101	0.232931
Eremnus occatus JHAR00816-0101	Sciobius cf. pollinosus JHAR01668-0101	0.212619
Eremnus occatus JHAR00816-0102	Sciobius cf. pollinosus JHAR01668-0101	0.210645
Eremnus chevrolati JHAR00788-0101	Sciobius cf. pollinosus JHAR01668-0101	0.194508
Eremnus chevrolati JHAR00788-0102	Sciobius cf. pollinosus JHAR01668-0101	0.192455
Eremnus setulosus JHAR00786-0101	Sciobius cf. pollinosus JHAR01668-0101	0.212619
Eremnus setifer JHAR01023-0101	Sciobius cf. pollinosus JHAR01668-0101	0.21645
Eremnus setifer JHAR01023-0102	Sciobius cf. pollinosus JHAR01668-0101	0.218573
Eremnus laticeps JHAR00805-0101	Sciobius cf. pollinosus JHAR01668-0101	0.235027
Eremnus atratus H2 JHAR01031-0101	Sciobius cf. pollinosus JHAR01668-0101	0.209712
Eremnus atratus H1 JHAR00792-0101	Sciobius cf. pollinosus JHAR01668-0101	0.211791
Eremnus atratus H1 JHAR00792-0102	Sciobius cf. pollinosus JHAR01668-0101	0.211791
Eremnus horticola H1 JHAR00928-0101	Sciobius cf. pollinosus JHAR01668-0101	0.204485
Eremnus horticola H2 JHAR00928-0102	Sciobius cf. pollinosus JHAR01668-0101	0.204485
Eremnus cerealis JHAR03048-0101	Sciobius cf. pollinosus JHAR01668-0101	0.192113
Eremnus cerealis JHAR03054-0101	Sciobius cf. pollinosus JHAR01668-0101	0.194266
Eremnus aciculaticollis JHAR00903-0101	Sciobius cf. pollinosus JHAR01668-0101	0.232389
Eremnus gyrosicollis JHAR02371-0101	Sciobius cf. pollinosus JHAR01668-0101	0.226175
Eremnus sp. JHAR02395-0101	Sciobius cf. pollinosus JHAR01668-0101	0.214464
Listroderes costirostris JHAR02358-0101	Sciobius cf. pollinosus JHAR01668-0101	0.198382
Rhyparosomus sp. JHAR01558-0101	Sciobius cf. pollinosus JHAR01668-0101	0.233693
Naupactus leucoloma JHAR00818-0101	Sciobius cf. pollinosus JHAR01668-0101	0.211999
Oosomus sp. JHAR01071-0101	Sciobius cf. pollinosus JHAR01668-0101	0.220705
Pantomorus cervinus JHAR00791-0101	Sciobius cf. pollinosus JHAR01668-0101	0.237594
Protostrophus cf. amplicollis JHAR02057-0101	Sciobius cf. pollinosus JHAR01668-0101	0.231044
Protostrophus cf. cerealis JHAR01453-0101	Sciobius cf. pollinosus JHAR01668-0101	0.245228
Sciobius tottus JHAR00790-0101	Sciobius cf. pollinosus JHAR01668-0101	0.168788
Sciobius tottus JHAR02101-0101	Sciobius cf. pollinosus JHAR01668-0101	0.17076
Sciobius brevicollis JHAR01026-0101	Sciobius cf. pollinosus JHAR01668-0101	0.182641
Sciobius brevicollis JHAR01661-0101	Sciobius cf. pollinosus JHAR01668-0101	0.182641
Sciobius brevicollis JHAR02377-0102	Sciobius cf. pollinosus JHAR01668-0101	0.182641
Sciobius brevicollis JHAR00929-0101	Sciobius cf. pollinosus JHAR01668-0101	0.182641
Sciobius sp. JHAR02378-0101	Sciobius cf. pollinosus JHAR01668-0101	0.184789
Sciobius pullus JHAR00942-0101	Sciobius cf. pollinosus JHAR01668-0101	0.211999
Afroleptops proteophilus JHAR03045-0101	Sciobius pollinosus JHAR02112-0101	0.213215
Afroleptops coetzeei JHAR01431-0101	Sciobius pollinosus JHAR02112-0101	0.247431
Afrophloeus spathulatus H1 JHAR00802-0101	Sciobius pollinosus JHAR02112-0101	0.224102
Afrophloeus spathulatus H2 JHAR01302-0101	Sciobius pollinosus JHAR02112-0101	0.241843
Ellimenistes bicornis JHAR01191-0101	Sciobius pollinosus JHAR02112-0101	0.231504
Ellimenistes cf. laesiocolis JHAR01231-0101	Sciobius pollinosus JHAR02112-0101	0.241843
Eremnus occatus JHAR00816-0101	Sciobius pollinosus JHAR02112-0101	0.219156
Eremnus occatus JHAR00816-0102	Sciobius pollinosus JHAR02112-0101	0.219316
Eremnus chevrolati JHAR00788-0101	Sciobius pollinosus JHAR02112-0101	0.206577
Eremnus chevrolati JHAR00788-0102	Sciobius pollinosus JHAR02112-0101	0.204485
Eremnus setulosus JHAR00786-0101	Sciobius pollinosus JHAR02112-0101	0.220438
Eremnus setifer JHAR01023-0101	Sciobius pollinosus JHAR02112-0101	0.224851
Eremnus setifer JHAR01023-0102	Sciobius pollinosus JHAR02112-0101	0.227007
Eremnus laticeps JHAR00805-0101	Sciobius pollinosus JHAR02112-0101	0.229522
Eremnus atratus H2 JHAR01031-0101	Sciobius pollinosus JHAR02112-0101	0.207555
Eremnus atratus H1 JHAR00792-0101	Sciobius pollinosus JHAR02112-0101	0.217972
Eremnus atratus H1 JHAR00792-0102	Sciobius pollinosus JHAR02112-0101	0.215871
Eremnus horticola H1 JHAR00928-0101	Sciobius pollinosus JHAR02112-0101	0.236246
Eremnus horticola H2 JHAR00928-0102	Sciobius pollinosus JHAR02112-0101	0.229326
Eremnus cerealis JHAR03048-0101	Sciobius pollinosus JHAR02112-0101	0.212484
Eremnus cerealis JHAR03054-0101	Sciobius pollinosus JHAR02112-0101	0.219002
Eremnus aciculaticollis JHAR00903-0101	Sciobius pollinosus JHAR02112-0101	0.246288
Eremnus gyrosicollis JHAR02371-0101	Sciobius pollinosus JHAR02112-0101	0.25115
Eremnus sp. JHAR02395-0101	Sciobius pollinosus JHAR02112-0101	0.210378
Listroderes costirostris JHAR02358-0101	Sciobius pollinosus JHAR02112-0101	0.216582
Rhyparosomus sp. JHAR01558-0101	Sciobius pollinosus JHAR02112-0101	0.24835
Naupactus leucoloma JHAR00818-0101	Sciobius pollinosus JHAR02112-0101	0.237288
Oosomus sp. JHAR01071-0101	Sciobius pollinosus JHAR02112-0101	0.251348
Pantomorus cervinus JHAR00791-0101	Sciobius pollinosus JHAR02112-0101	0.249786
Protostrophus cf. amplicollis JHAR02057-0101	Sciobius pollinosus JHAR02112-0101	0.233071
Protostrophus cf. cerealis JHAR01453-0101	Sciobius pollinosus JHAR02112-0101	0.236406
Sciobius tottus JHAR00790-0101	Sciobius pollinosus JHAR02112-0101	0.180861
Sciobius tottus JHAR02101-0101	Sciobius pollinosus JHAR02112-0101	0.180861
Sciobius brevicollis JHAR01026-0101	Sciobius pollinosus JHAR02112-0101	0.202807
Sciobius brevicollis JHAR01661-0101	Sciobius pollinosus JHAR02112-0101	0.19864
Sciobius brevicollis JHAR02377-0102	Sciobius pollinosus JHAR02112-0101	0.19864
Sciobius brevicollis JHAR00929-0101	Sciobius pollinosus JHAR02112-0101	0.19657
Sciobius sp. JHAR02378-0101	Sciobius pollinosus JHAR02112-0101	0.199069
Sciobius pullus JHAR00942-0101	Sciobius pollinosus JHAR02112-0101	0.232931
Sciobius cf. pollinosus JHAR01668-0101	Sciobius pollinosus JHAR02112-0101	0.0970023
Afroleptops proteophilus JHAR03045-0101	Sciobius pullus JHAR02388-0101	0.222571
Afroleptops coetzeei JHAR01431-0101	Sciobius pullus JHAR02388-0101	0.196091
Afrophloeus spathulatus H1 JHAR00802-0101	Sciobius pullus JHAR02388-0101	0.225744
Afrophloeus spathulatus H2 JHAR01302-0101	Sciobius pullus JHAR02388-0101	0.215871
Ellimenistes bicornis JHAR01191-0101	Sciobius pullus JHAR02388-0101	0.222201
Ellimenistes cf. laesiocolis JHAR01231-0101	Sciobius pullus JHAR02388-0101	0.224328
Eremnus occatus JHAR00816-0101	Sciobius pullus JHAR02388-0101	0.209621
Eremnus occatus JHAR00816-0102	Sciobius pullus JHAR02388-0101	0.213879
Eremnus chevrolati JHAR00788-0101	Sciobius pullus JHAR02388-0101	0.218315
Eremnus chevrolati JHAR00788-0102	Sciobius pullus JHAR02388-0101	0.218315
Eremnus setulosus JHAR00786-0101	Sciobius pullus JHAR02388-0101	0.214464
Eremnus setifer JHAR01023-0101	Sciobius pullus JHAR02388-0101	0.214096
Eremnus setifer JHAR01023-0102	Sciobius pullus JHAR02388-0101	0.214096
Eremnus laticeps JHAR00805-0101	Sciobius pullus JHAR02388-0101	0.234691
Eremnus atratus H2 JHAR01031-0101	Sciobius pullus JHAR02388-0101	0.224997
Eremnus atratus H1 JHAR00792-0101	Sciobius pullus JHAR02388-0101	0.240315
Eremnus atratus H1 JHAR00792-0102	Sciobius pullus JHAR02388-0101	0.240315
Eremnus horticola H1 JHAR00928-0101	Sciobius pullus JHAR02388-0101	0.222993
Eremnus horticola H2 JHAR00928-0102	Sciobius pullus JHAR02388-0101	0.232018
Eremnus cerealis JHAR03048-0101	Sciobius pullus JHAR02388-0101	0.180409
Eremnus cerealis JHAR03054-0101	Sciobius pullus JHAR02388-0101	0.180308
Eremnus aciculaticollis JHAR00903-0101	Sciobius pullus JHAR02388-0101	0.227007
Eremnus gyrosicollis JHAR02371-0101	Sciobius pullus JHAR02388-0101	0.242009
Eremnus sp. JHAR02395-0101	Sciobius pullus JHAR02388-0101	0.205498
Listroderes costirostris JHAR02358-0101	Sciobius pullus JHAR02388-0101	0.191505
Rhyparosomus sp. JHAR01558-0101	Sciobius pullus JHAR02388-0101	0.220195
Naupactus leucoloma JHAR00818-0101	Sciobius pullus JHAR02388-0101	0.197565
Oosomus sp. JHAR01071-0101	Sciobius pullus JHAR02388-0101	0.210134
Pantomorus cervinus JHAR00791-0101	Sciobius pullus JHAR02388-0101	0.22581
Protostrophus cf. amplicollis JHAR02057-0101	Sciobius pullus JHAR02388-0101	0.208161
Protostrophus cf. cerealis JHAR01453-0101	Sciobius pullus JHAR02388-0101	0.251589
Sciobius tottus JHAR00790-0101	Sciobius pullus JHAR02388-0101	0.204115
Sciobius tottus JHAR02101-0101	Sciobius pullus JHAR02388-0101	0.202045
Sciobius brevicollis JHAR01026-0101	Sciobius pullus JHAR02388-0101	0.212354
Sciobius brevicollis JHAR01661-0101	Sciobius pullus JHAR02388-0101	0.208161
Sciobius brevicollis JHAR02377-0102	Sciobius pullus JHAR02388-0101	0.212354
Sciobius brevicollis JHAR00929-0101	Sciobius pullus JHAR02388-0101	0.210253
Sciobius sp. JHAR02378-0101	Sciobius pullus JHAR02388-0101	0.183016
Sciobius pullus JHAR00942-0101	Sciobius pullus JHAR02388-0101	0.0107531
Sciobius cf. pollinosus JHAR01668-0101	Sciobius pullus JHAR02388-0101	0.211999
Sciobius pollinosus JHAR02112-0101	Sciobius pullus JHAR02388-0101	0.232931
Afroleptops proteophilus JHAR03045-0101	Sciobius sp.8 JHAR02373-0101	0.21519
Afroleptops coetzeei JHAR01431-0101	Sciobius sp.8 JHAR02373-0101	0.216201
Afrophloeus spathulatus H1 JHAR00802-0101	Sciobius sp.8 JHAR02373-0101	0.219975
Afrophloeus spathulatus H2 JHAR01302-0101	Sciobius sp.8 JHAR02373-0101	0.218195
Ellimenistes bicornis JHAR01191-0101	Sciobius sp.8 JHAR02373-0101	0.200583
Ellimenistes cf. laesiocolis JHAR01231-0101	Sciobius sp.8 JHAR02373-0101	0.212619
Eremnus occatus JHAR00816-0101	Sciobius sp.8 JHAR02373-0101	0.208161
Eremnus occatus JHAR00816-0102	Sciobius sp.8 JHAR02373-0101	0.21645
Eremnus chevrolati JHAR00788-0101	Sciobius sp.8 JHAR02373-0101	0.204115
Eremnus chevrolati JHAR00788-0102	Sciobius sp.8 JHAR02373-0101	0.206194
Eremnus setulosus JHAR00786-0101	Sciobius sp.8 JHAR02373-0101	0.227312
Eremnus setifer JHAR01023-0101	Sciobius sp.8 JHAR02373-0101	0.201482
Eremnus setifer JHAR01023-0102	Sciobius sp.8 JHAR02373-0101	0.207642
Eremnus laticeps JHAR00805-0101	Sciobius sp.8 JHAR02373-0101	0.219964
Eremnus atratus H2 JHAR01031-0101	Sciobius sp.8 JHAR02373-0101	0.242542
Eremnus atratus H1 JHAR00792-0101	Sciobius sp.8 JHAR02373-0101	0.256118
Eremnus atratus H1 JHAR00792-0102	Sciobius sp.8 JHAR02373-0101	0.256118
Eremnus horticola H1 JHAR00928-0101	Sciobius sp.8 JHAR02373-0101	0.21822
Eremnus horticola H2 JHAR00928-0102	Sciobius sp.8 JHAR02373-0101	0.216441
Eremnus cerealis JHAR03048-0101	Sciobius sp.8 JHAR02373-0101	0.21717
Eremnus cerealis JHAR03054-0101	Sciobius sp.8 JHAR02373-0101	0.21519
Eremnus aciculaticollis JHAR00903-0101	Sciobius sp.8 JHAR02373-0101	0.210509
Eremnus gyrosicollis JHAR02371-0101	Sciobius sp.8 JHAR02373-0101	0.229171
Eremnus sp. JHAR02395-0101	Sciobius sp.8 JHAR02373-0101	0.206078
Listroderes costirostris JHAR02358-0101	Sciobius sp.8 JHAR02373-0101	0.205967
Rhyparosomus sp. JHAR01558-0101	Sciobius sp.8 JHAR02373-0101	0.197565
Naupactus leucoloma JHAR00818-0101	Sciobius sp.8 JHAR02373-0101	0.217015
Oosomus sp. JHAR01071-0101	Sciobius sp.8 JHAR02373-0101	0.217331
Pantomorus cervinus JHAR00791-0101	Sciobius sp.8 JHAR02373-0101	0.232389
Protostrophus cf. amplicollis JHAR02057-0101	Sciobius sp.8 JHAR02373-0101	0.220082
Protostrophus cf. cerealis JHAR01453-0101	Sciobius sp.8 JHAR02373-0101	0.209621
Sciobius tottus JHAR00790-0101	Sciobius sp.8 JHAR02373-0101	0.198382
Sciobius tottus JHAR02101-0101	Sciobius sp.8 JHAR02373-0101	0.192221
Sciobius brevicollis JHAR01026-0101	Sciobius sp.8 JHAR02373-0101	0.210509
Sciobius brevicollis JHAR01661-0101	Sciobius sp.8 JHAR02373-0101	0.206316
Sciobius brevicollis JHAR02377-0102	Sciobius sp.8 JHAR02373-0101	0.210509
Sciobius brevicollis JHAR00929-0101	Sciobius sp.8 JHAR02373-0101	0.208408
Sciobius sp. JHAR02378-0101	Sciobius sp.8 JHAR02373-0101	0.14474
Sciobius pullus JHAR00942-0101	Sciobius sp.8 JHAR02373-0101	0.190185
Sciobius cf. pollinosus JHAR01668-0101	Sciobius sp.8 JHAR02373-0101	0.210935
Sciobius pollinosus JHAR02112-0101	Sciobius sp.8 JHAR02373-0101	0.212906
Sciobius pullus JHAR02388-0101	Sciobius sp.8 JHAR02373-0101	0.198382
Afroleptops proteophilus JHAR03045-0101	Sciobius cf. horni JHAR03111-0101	0.201161
Afroleptops coetzeei JHAR01431-0101	Sciobius cf. horni JHAR03111-0101	0.246118
Afrophloeus spathulatus H1 JHAR00802-0101	Sciobius cf. horni JHAR03111-0101	0.219527
Afrophloeus spathulatus H2 JHAR01302-0101	Sciobius cf. horni JHAR03111-0101	0.234704
Ellimenistes bicornis JHAR01191-0101	Sciobius cf. horni JHAR03111-0101	0.224997
Ellimenistes cf. laesiocolis JHAR01231-0101	Sciobius cf. horni JHAR03111-0101	0.237144
Eremnus occatus JHAR00816-0101	Sciobius cf. horni JHAR03111-0101	0.203897
Eremnus occatus JHAR00816-0102	Sciobius cf. horni JHAR03111-0101	0.191733
Eremnus chevrolati JHAR00788-0101	Sciobius cf. horni JHAR03111-0101	0.202666
Eremnus chevrolati JHAR00788-0102	Sciobius cf. horni JHAR03111-0101	0.204758
Eremnus setulosus JHAR00786-0101	Sciobius cf. horni JHAR03111-0101	0.220994
Eremnus setifer JHAR01023-0101	Sciobius cf. horni JHAR03111-0101	0.212354
Eremnus setifer JHAR01023-0102	Sciobius cf. horni JHAR03111-0101	0.216582
Eremnus laticeps JHAR00805-0101	Sciobius cf. horni JHAR03111-0101	0.225839
Eremnus atratus H2 JHAR01031-0101	Sciobius cf. horni JHAR03111-0101	0.224578
Eremnus atratus H1 JHAR00792-0101	Sciobius cf. horni JHAR03111-0101	0.242009
Eremnus atratus H1 JHAR00792-0102	Sciobius cf. horni JHAR03111-0101	0.239797
Eremnus horticola H1 JHAR00928-0101	Sciobius cf. horni JHAR03111-0101	0.229653
Eremnus horticola H2 JHAR00928-0102	Sciobius cf. horni JHAR03111-0101	0.233693
Eremnus cerealis JHAR03048-0101	Sciobius cf. horni JHAR03111-0101	0.196091
Eremnus cerealis JHAR03054-0101	Sciobius cf. horni JHAR03111-0101	0.196203
Eremnus aciculaticollis JHAR00903-0101	Sciobius cf. horni JHAR03111-0101	0.238463
Eremnus gyrosicollis JHAR02371-0101	Sciobius cf. horni JHAR03111-0101	0.234408
Eremnus sp. JHAR02395-0101	Sciobius cf. horni JHAR03111-0101	0.200207
Listroderes costirostris JHAR02358-0101	Sciobius cf. horni JHAR03111-0101	0.191912
Rhyparosomus sp. JHAR01558-0101	Sciobius cf. horni JHAR03111-0101	0.248019
Naupactus leucoloma JHAR00818-0101	Sciobius cf. horni JHAR03111-0101	0.213779
Oosomus sp. JHAR01071-0101	Sciobius cf. horni JHAR03111-0101	0.229486
Pantomorus cervinus JHAR00791-0101	Sciobius cf. horni JHAR03111-0101	0.249786
Protostrophus cf. amplicollis JHAR02057-0101	Sciobius cf. horni JHAR03111-0101	0.218853
Protostrophus cf. cerealis JHAR01453-0101	Sciobius cf. horni JHAR03111-0101	0.228253
Sciobius tottus JHAR00790-0101	Sciobius cf. horni JHAR03111-0101	0.180624
Sciobius tottus JHAR02101-0101	Sciobius cf. horni JHAR03111-0101	0.178616
Sciobius brevicollis JHAR01026-0101	Sciobius cf. horni JHAR03111-0101	0.174526
Sciobius brevicollis JHAR01661-0101	Sciobius cf. horni JHAR03111-0101	0.174526
Sciobius brevicollis JHAR02377-0102	Sciobius cf. horni JHAR03111-0101	0.174526
Sciobius brevicollis JHAR00929-0101	Sciobius cf. horni JHAR03111-0101	0.174526
Sciobius sp. JHAR02378-0101	Sciobius cf. horni JHAR03111-0101	0.174624
Sciobius pullus JHAR00942-0101	Sciobius cf. horni JHAR03111-0101	0.205668
Sciobius cf. pollinosus JHAR01668-0101	Sciobius cf. horni JHAR03111-0101	0.0846912
Sciobius pollinosus JHAR02112-0101	Sciobius cf. horni JHAR03111-0101	0.104417
Sciobius pullus JHAR02388-0101	Sciobius cf. horni JHAR03111-0101	0.207734
Sciobius sp.8 JHAR02373-0101	Sciobius cf. horni JHAR03111-0101	0.212112
Afroleptops proteophilus JHAR03045-0101	Sitona discoideus JHAR02310-0101	0.235558
Afroleptops coetzeei JHAR01431-0101	Sitona discoideus JHAR02310-0101	0.197929
Afrophloeus spathulatus H1 JHAR00802-0101	Sitona discoideus JHAR02310-0101	0.231935
Afrophloeus spathulatus H2 JHAR01302-0101	Sitona discoideus JHAR02310-0101	0.229893
Ellimenistes bicornis JHAR01191-0101	Sitona discoideus JHAR02310-0101	0.208677
Ellimenistes cf. laesiocolis JHAR01231-0101	Sitona discoideus JHAR02310-0101	0.232931
Eremnus occatus JHAR00816-0101	Sitona discoideus JHAR02310-0101	0.21002
Eremnus occatus JHAR00816-0102	Sitona discoideus JHAR02310-0101	0.220195
Eremnus chevrolati JHAR00788-0101	Sitona discoideus JHAR02310-0101	0.19201
Eremnus chevrolati JHAR00788-0102	Sitona discoideus JHAR02310-0101	0.19201
Eremnus setulosus JHAR00786-0101	Sitona discoideus JHAR02310-0101	0.225829
Eremnus setifer JHAR01023-0101	Sitona discoideus JHAR02310-0101	0.213367
Eremnus setifer JHAR01023-0102	Sitona discoideus JHAR02310-0101	0.217517
Eremnus laticeps JHAR00805-0101	Sitona discoideus JHAR02310-0101	0.23326
Eremnus atratus H2 JHAR01031-0101	Sitona discoideus JHAR02310-0101	0.229653
Eremnus atratus H1 JHAR00792-0101	Sitona discoideus JHAR02310-0101	0.238463
Eremnus atratus H1 JHAR00792-0102	Sitona discoideus JHAR02310-0101	0.236246
Eremnus horticola H1 JHAR00928-0101	Sitona discoideus JHAR02310-0101	0.222993
Eremnus horticola H2 JHAR00928-0102	Sitona discoideus JHAR02310-0101	0.225467
Eremnus cerealis JHAR03048-0101	Sitona discoideus JHAR02310-0101	0.215871
Eremnus cerealis JHAR03054-0101	Sitona discoideus JHAR02310-0101	0.218081
Eremnus aciculaticollis JHAR00903-0101	Sitona discoideus JHAR02310-0101	0.237288
Eremnus gyrosicollis JHAR02371-0101	Sitona discoideus JHAR02310-0101	0.237006
Eremnus sp. JHAR02395-0101	Sitona discoideus JHAR02310-0101	0.185708
Listroderes costirostris JHAR02358-0101	Sitona discoideus JHAR02310-0101	0.189639
Rhyparosomus sp. JHAR01558-0101	Sitona discoideus JHAR02310-0101	0.215976
Naupactus leucoloma JHAR00818-0101	Sitona discoideus JHAR02310-0101	0.205284
Oosomus sp. JHAR01071-0101	Sitona discoideus JHAR02310-0101	0.220195
Pantomorus cervinus JHAR00791-0101	Sitona discoideus JHAR02310-0101	0.222706
Protostrophus cf. amplicollis JHAR02057-0101	Sitona discoideus JHAR02310-0101	0.230076
Protostrophus cf. cerealis JHAR01453-0101	Sitona discoideus JHAR02310-0101	0.253811
Sciobius tottus JHAR00790-0101	Sitona discoideus JHAR02310-0101	0.241843
Sciobius tottus JHAR02101-0101	Sitona discoideus JHAR02310-0101	0.241843
Sciobius brevicollis JHAR01026-0101	Sitona discoideus JHAR02310-0101	0.2455
Sciobius brevicollis JHAR01661-0101	Sitona discoideus JHAR02310-0101	0.241105
Sciobius brevicollis JHAR02377-0102	Sitona discoideus JHAR02310-0101	0.243298
Sciobius brevicollis JHAR00929-0101	Sitona discoideus JHAR02310-0101	0.2455
Sciobius sp. JHAR02378-0101	Sitona discoideus JHAR02310-0101	0.243737
Sciobius pullus JHAR00942-0101	Sitona discoideus JHAR02310-0101	0.224212
Sciobius cf. pollinosus JHAR01668-0101	Sitona discoideus JHAR02310-0101	0.218081
Sciobius pollinosus JHAR02112-0101	Sitona discoideus JHAR02310-0101	0.239189
Sciobius pullus JHAR02388-0101	Sitona discoideus JHAR02310-0101	0.224212
Sciobius sp.8 JHAR02373-0101	Sitona discoideus JHAR02310-0101	0.20854
Sciobius cf. horni JHAR03111-0101	Sitona discoideus JHAR02310-0101	0.226229
Afroleptops proteophilus JHAR03045-0101	Systates sp. JHAR00864-0101	0.237924
Afroleptops coetzeei JHAR01431-0101	Systates sp. JHAR00864-0101	0.195789
Afrophloeus spathulatus H1 JHAR00802-0101	Systates sp. JHAR00864-0101	0.246118
Afrophloeus spathulatus H2 JHAR01302-0101	Systates sp. JHAR00864-0101	0.244408
Ellimenistes bicornis JHAR01191-0101	Systates sp. JHAR00864-0101	0.21552
Ellimenistes cf. laesiocolis JHAR01231-0101	Systates sp. JHAR00864-0101	0.220705
Eremnus occatus JHAR00816-0101	Systates sp. JHAR00864-0101	0.214335
Eremnus occatus JHAR00816-0102	Systates sp. JHAR00864-0101	0.212112
Eremnus chevrolati JHAR00788-0101	Systates sp. JHAR00864-0101	0.232931
Eremnus chevrolati JHAR00788-0102	Systates sp. JHAR00864-0101	0.235105
Eremnus setulosus JHAR00786-0101	Systates sp. JHAR00864-0101	0.224712
Eremnus setifer JHAR01023-0101	Systates sp. JHAR00864-0101	0.228879
Eremnus setifer JHAR01023-0102	Systates sp. JHAR00864-0101	0.231044
Eremnus laticeps JHAR00805-0101	Systates sp. JHAR00864-0101	0.246203
Eremnus atratus H2 JHAR01031-0101	Systates sp. JHAR00864-0101	0.24835
Eremnus atratus H1 JHAR00792-0101	Systates sp. JHAR00864-0101	0.259663
Eremnus atratus H1 JHAR00792-0102	Systates sp. JHAR00864-0101	0.259663
Eremnus horticola H1 JHAR00928-0101	Systates sp. JHAR00864-0101	0.250139
Eremnus horticola H2 JHAR00928-0102	Systates sp. JHAR00864-0101	0.248315
Eremnus cerealis JHAR03048-0101	Systates sp. JHAR00864-0101	0.237438
Eremnus cerealis JHAR03054-0101	Systates sp. JHAR00864-0101	0.232931
Eremnus aciculaticollis JHAR00903-0101	Systates sp. JHAR00864-0101	0.255695
Eremnus gyrosicollis JHAR02371-0101	Systates sp. JHAR00864-0101	0.253417
Eremnus sp. JHAR02395-0101	Systates sp. JHAR00864-0101	0.229326
Listroderes costirostris JHAR02358-0101	Systates sp. JHAR00864-0101	0.222441
Rhyparosomus sp. JHAR01558-0101	Systates sp. JHAR00864-0101	0.237288
Naupactus leucoloma JHAR00818-0101	Systates sp. JHAR00864-0101	0.222706
Oosomus sp. JHAR01071-0101	Systates sp. JHAR00864-0101	0.237288
Pantomorus cervinus JHAR00791-0101	Systates sp. JHAR00864-0101	0.21519
Protostrophus cf. amplicollis JHAR02057-0101	Systates sp. JHAR00864-0101	0.199983
Protostrophus cf. cerealis JHAR01453-0101	Systates sp. JHAR00864-0101	0.246645
Sciobius tottus JHAR00790-0101	Systates sp. JHAR00864-0101	0.232783
Sciobius tottus JHAR02101-0101	Systates sp. JHAR00864-0101	0.237237
Sciobius brevicollis JHAR01026-0101	Systates sp. JHAR00864-0101	0.251552
Sciobius brevicollis JHAR01661-0101	Systates sp. JHAR00864-0101	0.251552
Sciobius brevicollis JHAR02377-0102	Systates sp. JHAR00864-0101	0.251552
Sciobius brevicollis JHAR00929-0101	Systates sp. JHAR00864-0101	0.249284
Sciobius sp. JHAR02378-0101	Systates sp. JHAR00864-0101	0.213215
Sciobius pullus JHAR00942-0101	Systates sp. JHAR00864-0101	0.203262
Sciobius cf. pollinosus JHAR01668-0101	Systates sp. JHAR00864-0101	0.223636
Sciobius pollinosus JHAR02112-0101	Systates sp. JHAR00864-0101	0.222846
Sciobius pullus JHAR02388-0101	Systates sp. JHAR00864-0101	0.205372
Sciobius sp.8 JHAR02373-0101	Systates sp. JHAR00864-0101	0.222706
Sciobius cf. horni JHAR03111-0101	Systates sp. JHAR00864-0101	0.228178
Sitona discoideus JHAR02310-0101	Systates sp. JHAR00864-0101	0.206577
Afroleptops proteophilus JHAR03045-0101	Systates sp. JHAR01605-0101	0.254575
Afroleptops coetzeei JHAR01431-0101	Systates sp. JHAR01605-0101	0.210134
Afrophloeus spathulatus H1 JHAR00802-0101	Systates sp. JHAR01605-0101	0.241843
Afrophloeus spathulatus H2 JHAR01302-0101	Systates sp. JHAR01605-0101	0.231345
Ellimenistes bicornis JHAR01191-0101	Systates sp. JHAR01605-0101	0.222187
Ellimenistes cf. laesiocolis JHAR01231-0101	Systates sp. JHAR01605-0101	0.236065
Eremnus occatus JHAR00816-0101	Systates sp. JHAR01605-0101	0.215033
Eremnus occatus JHAR00816-0102	Systates sp. JHAR01605-0101	0.217015
Eremnus chevrolati JHAR00788-0101	Systates sp. JHAR01605-0101	0.244408
Eremnus chevrolati JHAR00788-0102	Systates sp. JHAR01605-0101	0.246645
Eremnus setulosus JHAR00786-0101	Systates sp. JHAR01605-0101	0.235401
Eremnus setifer JHAR01023-0101	Systates sp. JHAR01605-0101	0.242181
Eremnus setifer JHAR01023-0102	Systates sp. JHAR01605-0101	0.239964
Eremnus laticeps JHAR00805-0101	Systates sp. JHAR01605-0101	0.250953
Eremnus atratus H2 JHAR01031-0101	Systates sp. JHAR01605-0101	0.256832
Eremnus atratus H1 JHAR00792-0101	Systates sp. JHAR01605-0101	0.261377
Eremnus atratus H1 JHAR00792-0102	Systates sp. JHAR01605-0101	0.263666
Eremnus horticola H1 JHAR00928-0101	Systates sp. JHAR01605-0101	0.230978
Eremnus horticola H2 JHAR00928-0102	Systates sp. JHAR01605-0101	0.231408
Eremnus cerealis JHAR03048-0101	Systates sp. JHAR01605-0101	0.207734
Eremnus cerealis JHAR03054-0101	Systates sp. JHAR01605-0101	0.215976
Eremnus aciculaticollis JHAR00903-0101	Systates sp. JHAR01605-0101	0.239797
Eremnus gyrosicollis JHAR02371-0101	Systates sp. JHAR01605-0101	0.248706
Eremnus sp. JHAR02395-0101	Systates sp. JHAR01605-0101	0.222993
Listroderes costirostris JHAR02358-0101	Systates sp. JHAR01605-0101	0.232796
Rhyparosomus sp. JHAR01558-0101	Systates sp. JHAR01605-0101	0.237756
Naupactus leucoloma JHAR00818-0101	Systates sp. JHAR01605-0101	0.222846
Oosomus sp. JHAR01071-0101	Systates sp. JHAR01605-0101	0.241843
Pantomorus cervinus JHAR00791-0101	Systates sp. JHAR01605-0101	0.216056
Protostrophus cf. amplicollis JHAR02057-0101	Systates sp. JHAR01605-0101	0.222993
Protostrophus cf. cerealis JHAR01453-0101	Systates sp. JHAR01605-0101	0.248706
Sciobius tottus JHAR00790-0101	Systates sp. JHAR01605-0101	0.234408
Sciobius tottus JHAR02101-0101	Systates sp. JHAR01605-0101	0.238852
Sciobius brevicollis JHAR01026-0101	Systates sp. JHAR01605-0101	0.255107
Sciobius brevicollis JHAR01661-0101	Systates sp. JHAR01605-0101	0.250592
Sciobius brevicollis JHAR02377-0102	Systates sp. JHAR01605-0101	0.255107
Sciobius brevicollis JHAR00929-0101	Systates sp. JHAR01605-0101	0.250592
Sciobius sp. JHAR02378-0101	Systates sp. JHAR01605-0101	0.219482
Sciobius pullus JHAR00942-0101	Systates sp. JHAR01605-0101	0.186826
Sciobius cf. pollinosus JHAR01668-0101	Systates sp. JHAR01605-0101	0.25572
Sciobius pollinosus JHAR02112-0101	Systates sp. JHAR01605-0101	0.2405
Sciobius pullus JHAR02388-0101	Systates sp. JHAR01605-0101	0.190924
Sciobius sp.8 JHAR02373-0101	Systates sp. JHAR01605-0101	0.240315
Sciobius cf. horni JHAR03111-0101	Systates sp. JHAR01605-0101	0.243129
Sitona discoideus JHAR02310-0101	Systates sp. JHAR01605-0101	0.22599
Systates sp. JHAR00864-0101	Systates sp. JHAR01605-0101	0.111682
Afroleptops proteophilus JHAR03045-0101	Tanyrhynchus carinatus JHAR00806-0101	0.18442
Afroleptops coetzeei JHAR01431-0101	Tanyrhynchus carinatus JHAR00806-0101	0.19826
Afrophloeus spathulatus H1 JHAR00802-0101	Tanyrhynchus carinatus JHAR00806-0101	0.21141
Afrophloeus spathulatus H2 JHAR01302-0101	Tanyrhynchus carinatus JHAR00806-0101	0.209794
Ellimenistes bicornis JHAR01191-0101	Tanyrhynchus carinatus JHAR00806-0101	0.235558
Ellimenistes cf. laesiocolis JHAR01231-0101	Tanyrhynchus carinatus JHAR00806-0101	0.217015
Eremnus occatus JHAR00816-0101	Tanyrhynchus carinatus JHAR00806-0101	0.188373
Eremnus occatus JHAR00816-0102	Tanyrhynchus carinatus JHAR00806-0101	0.18849
Eremnus chevrolati JHAR00788-0101	Tanyrhynchus carinatus JHAR00806-0101	0.177078
Eremnus chevrolati JHAR00788-0102	Tanyrhynchus carinatus JHAR00806-0101	0.179094
Eremnus setulosus JHAR00786-0101	Tanyrhynchus carinatus JHAR00806-0101	0.179507
Eremnus setifer JHAR01023-0101	Tanyrhynchus carinatus JHAR00806-0101	0.159692
Eremnus setifer JHAR01023-0102	Tanyrhynchus carinatus JHAR00806-0101	0.163621
Eremnus laticeps JHAR00805-0101	Tanyrhynchus carinatus JHAR00806-0101	0.188294
Eremnus atratus H2 JHAR01031-0101	Tanyrhynchus carinatus JHAR00806-0101	0.196703
Eremnus atratus H1 JHAR00792-0101	Tanyrhynchus carinatus JHAR00806-0101	0.196703
Eremnus atratus H1 JHAR00792-0102	Tanyrhynchus carinatus JHAR00806-0101	0.194637
Eremnus horticola H1 JHAR00928-0101	Tanyrhynchus carinatus JHAR00806-0101	0.200719
Eremnus horticola H2 JHAR00928-0102	Tanyrhynchus carinatus JHAR00806-0101	0.201009
Eremnus cerealis JHAR03048-0101	Tanyrhynchus carinatus JHAR00806-0101	0.172546
Eremnus cerealis JHAR03054-0101	Tanyrhynchus carinatus JHAR00806-0101	0.186457
Eremnus aciculaticollis JHAR00903-0101	Tanyrhynchus carinatus JHAR00806-0101	0.204619
Eremnus gyrosicollis JHAR02371-0101	Tanyrhynchus carinatus JHAR00806-0101	0.214883
Eremnus sp. JHAR02395-0101	Tanyrhynchus carinatus JHAR00806-0101	0.185949
Listroderes costirostris JHAR02358-0101	Tanyrhynchus carinatus JHAR00806-0101	0.219316
Rhyparosomus sp. JHAR01558-0101	Tanyrhynchus carinatus JHAR00806-0101	0.239797
Naupactus leucoloma JHAR00818-0101	Tanyrhynchus carinatus JHAR00806-0101	0.216582
Oosomus sp. JHAR01071-0101	Tanyrhynchus carinatus JHAR00806-0101	0.209976
Pantomorus cervinus JHAR00791-0101	Tanyrhynchus carinatus JHAR00806-0101	0.237756
Protostrophus cf. amplicollis JHAR02057-0101	Tanyrhynchus carinatus JHAR00806-0101	0.219975
Protostrophus cf. cerealis JHAR01453-0101	Tanyrhynchus carinatus JHAR00806-0101	0.223997
Sciobius tottus JHAR00790-0101	Tanyrhynchus carinatus JHAR00806-0101	0.214674
Sciobius tottus JHAR02101-0101	Tanyrhynchus carinatus JHAR00806-0101	0.208209
Sciobius brevicollis JHAR01026-0101	Tanyrhynchus carinatus JHAR00806-0101	0.211246
Sciobius brevicollis JHAR01661-0101	Tanyrhynchus carinatus JHAR00806-0101	0.207009
Sciobius brevicollis JHAR02377-0102	Tanyrhynchus carinatus JHAR00806-0101	0.207009
Sciobius brevicollis JHAR00929-0101	Tanyrhynchus carinatus JHAR00806-0101	0.213378
Sciobius sp. JHAR02378-0101	Tanyrhynchus carinatus JHAR00806-0101	0.230571
Sciobius pullus JHAR00942-0101	Tanyrhynchus carinatus JHAR00806-0101	0.223636
Sciobius cf. pollinosus JHAR01668-0101	Tanyrhynchus carinatus JHAR00806-0101	0.207164
Sciobius pollinosus JHAR02112-0101	Tanyrhynchus carinatus JHAR00806-0101	0.19632
Sciobius pullus JHAR02388-0101	Tanyrhynchus carinatus JHAR00806-0101	0.223636
Sciobius sp.8 JHAR02373-0101	Tanyrhynchus carinatus JHAR00806-0101	0.228368
Sciobius cf. horni JHAR03111-0101	Tanyrhynchus carinatus JHAR00806-0101	0.219482
Sitona discoideus JHAR02310-0101	Tanyrhynchus carinatus JHAR00806-0101	0.230766
Systates sp. JHAR00864-0101	Tanyrhynchus carinatus JHAR00806-0101	0.2322
Systates sp. JHAR01605-0101	Tanyrhynchus carinatus JHAR00806-0101	0.232018
Afroleptops proteophilus JHAR03045-0101	Phlyctinus callosus H1 JHAR03116-0101	0.236065
Afroleptops coetzeei JHAR01431-0101	Phlyctinus callosus H1 JHAR03116-0101	0.18944
Afrophloeus spathulatus H1 JHAR00802-0101	Phlyctinus callosus H1 JHAR03116-0101	0.204233
Afrophloeus spathulatus H2 JHAR01302-0101	Phlyctinus callosus H1 JHAR03116-0101	0.219156
Ellimenistes bicornis JHAR01191-0101	Phlyctinus callosus H1 JHAR03116-0101	0.214335
Ellimenistes cf. laesiocolis JHAR01231-0101	Phlyctinus callosus H1 JHAR03116-0101	0.214335
Eremnus occatus JHAR00816-0101	Phlyctinus callosus H1 JHAR03116-0101	0.19138
Eremnus occatus JHAR00816-0102	Phlyctinus callosus H1 JHAR03116-0101	0.201408
Eremnus chevrolati JHAR00788-0101	Phlyctinus callosus H1 JHAR03116-0101	0.221148
Eremnus chevrolati JHAR00788-0102	Phlyctinus callosus H1 JHAR03116-0101	0.221148
Eremnus setulosus JHAR00786-0101	Phlyctinus callosus H1 JHAR03116-0101	0.200452
Eremnus setifer JHAR01023-0101	Phlyctinus callosus H1 JHAR03116-0101	0.204003
Eremnus setifer JHAR01023-0102	Phlyctinus callosus H1 JHAR03116-0101	0.206078
Eremnus laticeps JHAR00805-0101	Phlyctinus callosus H1 JHAR03116-0101	0.196078
Eremnus atratus H2 JHAR01031-0101	Phlyctinus callosus H1 JHAR03116-0101	0.225148
Eremnus atratus H1 JHAR00792-0101	Phlyctinus callosus H1 JHAR03116-0101	0.229486
Eremnus atratus H1 JHAR00792-0102	Phlyctinus callosus H1 JHAR03116-0101	0.227312
Eremnus horticola H1 JHAR00928-0101	Phlyctinus callosus H1 JHAR03116-0101	0.193283
Eremnus horticola H2 JHAR00928-0102	Phlyctinus callosus H1 JHAR03116-0101	0.195362
Eremnus cerealis JHAR03048-0101	Phlyctinus callosus H1 JHAR03116-0101	0.1957
Eremnus cerealis JHAR03054-0101	Phlyctinus callosus H1 JHAR03116-0101	0.199689
Eremnus aciculaticollis JHAR00903-0101	Phlyctinus callosus H1 JHAR03116-0101	0.20854
Eremnus gyrosicollis JHAR02371-0101	Phlyctinus callosus H1 JHAR03116-0101	0.227474
Eremnus sp. JHAR02395-0101	Phlyctinus callosus H1 JHAR03116-0101	0.211999
Listroderes costirostris JHAR02358-0101	Phlyctinus callosus H1 JHAR03116-0101	0.199879
Rhyparosomus sp. JHAR01558-0101	Phlyctinus callosus H1 JHAR03116-0101	0.229171
Naupactus leucoloma JHAR00818-0101	Phlyctinus callosus H1 JHAR03116-0101	0.205862
Oosomus sp. JHAR01071-0101	Phlyctinus callosus H1 JHAR03116-0101	0.209618
Pantomorus cervinus JHAR00791-0101	Phlyctinus callosus H1 JHAR03116-0101	0.226862
Protostrophus cf. amplicollis JHAR02057-0101	Phlyctinus callosus H1 JHAR03116-0101	0.222571
Protostrophus cf. cerealis JHAR01453-0101	Phlyctinus callosus H1 JHAR03116-0101	0.239636
Sciobius tottus JHAR00790-0101	Phlyctinus callosus H1 JHAR03116-0101	0.208161
Sciobius tottus JHAR02101-0101	Phlyctinus callosus H1 JHAR03116-0101	0.206078
Sciobius brevicollis JHAR01026-0101	Phlyctinus callosus H1 JHAR03116-0101	0.202277
Sciobius brevicollis JHAR01661-0101	Phlyctinus callosus H1 JHAR03116-0101	0.202277
Sciobius brevicollis JHAR02377-0102	Phlyctinus callosus H1 JHAR03116-0101	0.202277
Sciobius brevicollis JHAR00929-0101	Phlyctinus callosus H1 JHAR03116-0101	0.200207
Sciobius sp. JHAR02378-0101	Phlyctinus callosus H1 JHAR03116-0101	0.187708
Sciobius pullus JHAR00942-0101	Phlyctinus callosus H1 JHAR03116-0101	0.213779
Sciobius cf. pollinosus JHAR01668-0101	Phlyctinus callosus H1 JHAR03116-0101	0.192335
Sciobius pollinosus JHAR02112-0101	Phlyctinus callosus H1 JHAR03116-0101	0.20854
Sciobius pullus JHAR02388-0101	Phlyctinus callosus H1 JHAR03116-0101	0.220082
Sciobius sp.8 JHAR02373-0101	Phlyctinus callosus H1 JHAR03116-0101	0.206859
Sciobius cf. horni JHAR03111-0101	Phlyctinus callosus H1 JHAR03116-0101	0.188611
Sitona discoideus JHAR02310-0101	Phlyctinus callosus H1 JHAR03116-0101	0.203796
Systates sp. JHAR00864-0101	Phlyctinus callosus H1 JHAR03116-0101	0.218315
Systates sp. JHAR01605-0101	Phlyctinus callosus H1 JHAR03116-0101	0.214213
Tanyrhynchus carinatus JHAR00806-0101	Phlyctinus callosus H1 JHAR03116-0101	0.198145
Afroleptops proteophilus JHAR03045-0101	Phlyctinus callosus H1 JHAR03117-0101	0.236065
Afroleptops coetzeei JHAR01431-0101	Phlyctinus callosus H1 JHAR03117-0101	0.18944
Afrophloeus spathulatus H1 JHAR00802-0101	Phlyctinus callosus H1 JHAR03117-0101	0.204233
Afrophloeus spathulatus H2 JHAR01302-0101	Phlyctinus callosus H1 JHAR03117-0101	0.219156
Ellimenistes bicornis JHAR01191-0101	Phlyctinus callosus H1 JHAR03117-0101	0.214335
Ellimenistes cf. laesiocolis JHAR01231-0101	Phlyctinus callosus H1 JHAR03117-0101	0.214335
Eremnus occatus JHAR00816-0101	Phlyctinus callosus H1 JHAR03117-0101	0.19138
Eremnus occatus JHAR00816-0102	Phlyctinus callosus H1 JHAR03117-0101	0.201408
Eremnus chevrolati JHAR00788-0101	Phlyctinus callosus H1 JHAR03117-0101	0.221148
Eremnus chevrolati JHAR00788-0102	Phlyctinus callosus H1 JHAR03117-0101	0.221148
Eremnus setulosus JHAR00786-0101	Phlyctinus callosus H1 JHAR03117-0101	0.200452
Eremnus setifer JHAR01023-0101	Phlyctinus callosus H1 JHAR03117-0101	0.204003
Eremnus setifer JHAR01023-0102	Phlyctinus callosus H1 JHAR03117-0101	0.206078
Eremnus laticeps JHAR00805-0101	Phlyctinus callosus H1 JHAR03117-0101	0.196078
Eremnus atratus H2 JHAR01031-0101	Phlyctinus callosus H1 JHAR03117-0101	0.225148
Eremnus atratus H1 JHAR00792-0101	Phlyctinus callosus H1 JHAR03117-0101	0.229486
Eremnus atratus H1 JHAR00792-0102	Phlyctinus callosus H1 JHAR03117-0101	0.227312
Eremnus horticola H1 JHAR00928-0101	Phlyctinus callosus H1 JHAR03117-0101	0.193283
Eremnus horticola H2 JHAR00928-0102	Phlyctinus callosus H1 JHAR03117-0101	0.195362
Eremnus cerealis JHAR03048-0101	Phlyctinus callosus H1 JHAR03117-0101	0.1957
Eremnus cerealis JHAR03054-0101	Phlyctinus callosus H1 JHAR03117-0101	0.199689
Eremnus aciculaticollis JHAR00903-0101	Phlyctinus callosus H1 JHAR03117-0101	0.20854
Eremnus gyrosicollis JHAR02371-0101	Phlyctinus callosus H1 JHAR03117-0101	0.227474
Eremnus sp. JHAR02395-0101	Phlyctinus callosus H1 JHAR03117-0101	0.211999
Listroderes costirostris JHAR02358-0101	Phlyctinus callosus H1 JHAR03117-0101	0.199879
Rhyparosomus sp. JHAR01558-0101	Phlyctinus callosus H1 JHAR03117-0101	0.229171
Naupactus leucoloma JHAR00818-0101	Phlyctinus callosus H1 JHAR03117-0101	0.205862
Oosomus sp. JHAR01071-0101	Phlyctinus callosus H1 JHAR03117-0101	0.209618
Pantomorus cervinus JHAR00791-0101	Phlyctinus callosus H1 JHAR03117-0101	0.226862
Protostrophus cf. amplicollis JHAR02057-0101	Phlyctinus callosus H1 JHAR03117-0101	0.222571
Protostrophus cf. cerealis JHAR01453-0101	Phlyctinus callosus H1 JHAR03117-0101	0.239636
Sciobius tottus JHAR00790-0101	Phlyctinus callosus H1 JHAR03117-0101	0.208161
Sciobius tottus JHAR02101-0101	Phlyctinus callosus H1 JHAR03117-0101	0.206078
Sciobius brevicollis JHAR01026-0101	Phlyctinus callosus H1 JHAR03117-0101	0.202277
Sciobius brevicollis JHAR01661-0101	Phlyctinus callosus H1 JHAR03117-0101	0.202277
Sciobius brevicollis JHAR02377-0102	Phlyctinus callosus H1 JHAR03117-0101	0.202277
Sciobius brevicollis JHAR00929-0101	Phlyctinus callosus H1 JHAR03117-0101	0.200207
Sciobius sp. JHAR02378-0101	Phlyctinus callosus H1 JHAR03117-0101	0.187708
Sciobius pullus JHAR00942-0101	Phlyctinus callosus H1 JHAR03117-0101	0.213779
Sciobius cf. pollinosus JHAR01668-0101	Phlyctinus callosus H1 JHAR03117-0101	0.192335
Sciobius pollinosus JHAR02112-0101	Phlyctinus callosus H1 JHAR03117-0101	0.20854
Sciobius pullus JHAR02388-0101	Phlyctinus callosus H1 JHAR03117-0101	0.220082
Sciobius sp.8 JHAR02373-0101	Phlyctinus callosus H1 JHAR03117-0101	0.206859
Sciobius cf. horni JHAR03111-0101	Phlyctinus callosus H1 JHAR03117-0101	0.188611
Sitona discoideus JHAR02310-0101	Phlyctinus callosus H1 JHAR03117-0101	0.203796
Systates sp. JHAR00864-0101	Phlyctinus callosus H1 JHAR03117-0101	0.218315
Systates sp. JHAR01605-0101	Phlyctinus callosus H1 JHAR03117-0101	0.214213
Tanyrhynchus carinatus JHAR00806-0101	Phlyctinus callosus H1 JHAR03117-0101	0.198145
Phlyctinus callosus H1 JHAR03116-0101	Phlyctinus callosus H1 JHAR03117-0101	0
Afroleptops proteophilus JHAR03045-0101	Phlyctinus callosus H2 JHAR00941-0101	0.236065
Afroleptops coetzeei JHAR01431-0101	Phlyctinus callosus H2 JHAR00941-0101	0.177605
Afrophloeus spathulatus H1 JHAR00802-0101	Phlyctinus callosus H2 JHAR00941-0101	0.202158
Afrophloeus spathulatus H2 JHAR01302-0101	Phlyctinus callosus H2 JHAR00941-0101	0.210645
Ellimenistes bicornis JHAR01191-0101	Phlyctinus callosus H2 JHAR00941-0101	0.203897
Ellimenistes cf. laesiocolis JHAR01231-0101	Phlyctinus callosus H2 JHAR00941-0101	0.205967
Eremnus occatus JHAR00816-0101	Phlyctinus callosus H2 JHAR00941-0101	0.185416
Eremnus occatus JHAR00816-0102	Phlyctinus callosus H2 JHAR00941-0101	0.195335
Eremnus chevrolati JHAR00788-0101	Phlyctinus callosus H2 JHAR00941-0101	0.212619
Eremnus chevrolati JHAR00788-0102	Phlyctinus callosus H2 JHAR00941-0101	0.212619
Eremnus setulosus JHAR00786-0101	Phlyctinus callosus H2 JHAR00941-0101	0.200452
Eremnus setifer JHAR01023-0101	Phlyctinus callosus H2 JHAR00941-0101	0.199879
Eremnus setifer JHAR01023-0102	Phlyctinus callosus H2 JHAR00941-0101	0.201937
Eremnus laticeps JHAR00805-0101	Phlyctinus callosus H2 JHAR00941-0101	0.193977
Eremnus atratus H2 JHAR01031-0101	Phlyctinus callosus H2 JHAR00941-0101	0.216582
Eremnus atratus H1 JHAR00792-0101	Phlyctinus callosus H2 JHAR00941-0101	0.216582
Eremnus atratus H1 JHAR00792-0102	Phlyctinus callosus H2 JHAR00941-0101	0.214464
Eremnus horticola H1 JHAR00928-0101	Phlyctinus callosus H2 JHAR00941-0101	0.187097
Eremnus horticola H2 JHAR00928-0102	Phlyctinus callosus H2 JHAR00941-0101	0.193283
Eremnus cerealis JHAR03048-0101	Phlyctinus callosus H2 JHAR00941-0101	0.1957
Eremnus cerealis JHAR03054-0101	Phlyctinus callosus H2 JHAR00941-0101	0.195616
Eremnus aciculaticollis JHAR00903-0101	Phlyctinus callosus H2 JHAR00941-0101	0.212759
Eremnus gyrosicollis JHAR02371-0101	Phlyctinus callosus H2 JHAR00941-0101	0.214598
Eremnus sp. JHAR02395-0101	Phlyctinus callosus H2 JHAR00941-0101	0.201647
Listroderes costirostris JHAR02358-0101	Phlyctinus callosus H2 JHAR00941-0101	0.19783
Rhyparosomus sp. JHAR01558-0101	Phlyctinus callosus H2 JHAR00941-0101	0.220569
Naupactus leucoloma JHAR00818-0101	Phlyctinus callosus H2 JHAR00941-0101	0.199689
Oosomus sp. JHAR01071-0101	Phlyctinus callosus H2 JHAR00941-0101	0.213901
Pantomorus cervinus JHAR00791-0101	Phlyctinus callosus H2 JHAR00941-0101	0.220438
Protostrophus cf. amplicollis JHAR02057-0101	Phlyctinus callosus H2 JHAR00941-0101	0.207833
Protostrophus cf. cerealis JHAR01453-0101	Phlyctinus callosus H2 JHAR00941-0101	0.22445
Sciobius tottus JHAR00790-0101	Phlyctinus callosus H2 JHAR00941-0101	0.206078
Sciobius tottus JHAR02101-0101	Phlyctinus callosus H2 JHAR00941-0101	0.204003
Sciobius brevicollis JHAR01026-0101	Phlyctinus callosus H2 JHAR00941-0101	0.198145
Sciobius brevicollis JHAR01661-0101	Phlyctinus callosus H2 JHAR00941-0101	0.194046
Sciobius brevicollis JHAR02377-0102	Phlyctinus callosus H2 JHAR00941-0101	0.198145
Sciobius brevicollis JHAR00929-0101	Phlyctinus callosus H2 JHAR00941-0101	0.196091
Sciobius sp. JHAR02378-0101	Phlyctinus callosus H2 JHAR00941-0101	0.191733
Sciobius pullus JHAR00942-0101	Phlyctinus callosus H2 JHAR00941-0101	0.209621
Sciobius cf. pollinosus JHAR01668-0101	Phlyctinus callosus H2 JHAR00941-0101	0.198508
Sciobius pollinosus JHAR02112-0101	Phlyctinus callosus H2 JHAR00941-0101	0.206444
Sciobius pullus JHAR02388-0101	Phlyctinus callosus H2 JHAR00941-0101	0.211696
Sciobius sp.8 JHAR02373-0101	Phlyctinus callosus H2 JHAR00941-0101	0.200583
Sciobius cf. horni JHAR03111-0101	Phlyctinus callosus H2 JHAR00941-0101	0.196842
Sitona discoideus JHAR02310-0101	Phlyctinus callosus H2 JHAR00941-0101	0.197648
Systates sp. JHAR00864-0101	Phlyctinus callosus H2 JHAR00941-0101	0.211999
Systates sp. JHAR01605-0101	Phlyctinus callosus H2 JHAR00941-0101	0.218441
Tanyrhynchus carinatus JHAR00806-0101	Phlyctinus callosus H2 JHAR00941-0101	0.202277
Phlyctinus callosus H1 JHAR03116-0101	Phlyctinus callosus H2 JHAR00941-0101	0.0297427
Phlyctinus callosus H1 JHAR03117-0101	Phlyctinus callosus H2 JHAR00941-0101	0.0297427
Afroleptops proteophilus JHAR03045-0101	Phlyctinus callosus H2 JHAR00755-0101	0.236065
Afroleptops coetzeei JHAR01431-0101	Phlyctinus callosus H2 JHAR00755-0101	0.177605
Afrophloeus spathulatus H1 JHAR00802-0101	Phlyctinus callosus H2 JHAR00755-0101	0.202158
Afrophloeus spathulatus H2 JHAR01302-0101	Phlyctinus callosus H2 JHAR00755-0101	0.210645
Ellimenistes bicornis JHAR01191-0101	Phlyctinus callosus H2 JHAR00755-0101	0.203897
Ellimenistes cf. laesiocolis JHAR01231-0101	Phlyctinus callosus H2 JHAR00755-0101	0.205967
Eremnus occatus JHAR00816-0101	Phlyctinus callosus H2 JHAR00755-0101	0.185416
Eremnus occatus JHAR00816-0102	Phlyctinus callosus H2 JHAR00755-0101	0.195335
Eremnus chevrolati JHAR00788-0101	Phlyctinus callosus H2 JHAR00755-0101	0.212619
Eremnus chevrolati JHAR00788-0102	Phlyctinus callosus H2 JHAR00755-0101	0.212619
Eremnus setulosus JHAR00786-0101	Phlyctinus callosus H2 JHAR00755-0101	0.200452
Eremnus setifer JHAR01023-0101	Phlyctinus callosus H2 JHAR00755-0101	0.199879
Eremnus setifer JHAR01023-0102	Phlyctinus callosus H2 JHAR00755-0101	0.201937
Eremnus laticeps JHAR00805-0101	Phlyctinus callosus H2 JHAR00755-0101	0.193977
Eremnus atratus H2 JHAR01031-0101	Phlyctinus callosus H2 JHAR00755-0101	0.216582
Eremnus atratus H1 JHAR00792-0101	Phlyctinus callosus H2 JHAR00755-0101	0.216582
Eremnus atratus H1 JHAR00792-0102	Phlyctinus callosus H2 JHAR00755-0101	0.214464
Eremnus horticola H1 JHAR00928-0101	Phlyctinus callosus H2 JHAR00755-0101	0.187097
Eremnus horticola H2 JHAR00928-0102	Phlyctinus callosus H2 JHAR00755-0101	0.193283
Eremnus cerealis JHAR03048-0101	Phlyctinus callosus H2 JHAR00755-0101	0.1957
Eremnus cerealis JHAR03054-0101	Phlyctinus callosus H2 JHAR00755-0101	0.195616
Eremnus aciculaticollis JHAR00903-0101	Phlyctinus callosus H2 JHAR00755-0101	0.212759
Eremnus gyrosicollis JHAR02371-0101	Phlyctinus callosus H2 JHAR00755-0101	0.214598
Eremnus sp. JHAR02395-0101	Phlyctinus callosus H2 JHAR00755-0101	0.201647
Listroderes costirostris JHAR02358-0101	Phlyctinus callosus H2 JHAR00755-0101	0.19783
Rhyparosomus sp. JHAR01558-0101	Phlyctinus callosus H2 JHAR00755-0101	0.220569
Naupactus leucoloma JHAR00818-0101	Phlyctinus callosus H2 JHAR00755-0101	0.199689
Oosomus sp. JHAR01071-0101	Phlyctinus callosus H2 JHAR00755-0101	0.213901
Pantomorus cervinus JHAR00791-0101	Phlyctinus callosus H2 JHAR00755-0101	0.220438
Protostrophus cf. amplicollis JHAR02057-0101	Phlyctinus callosus H2 JHAR00755-0101	0.207833
Protostrophus cf. cerealis JHAR01453-0101	Phlyctinus callosus H2 JHAR00755-0101	0.22445
Sciobius tottus JHAR00790-0101	Phlyctinus callosus H2 JHAR00755-0101	0.206078
Sciobius tottus JHAR02101-0101	Phlyctinus callosus H2 JHAR00755-0101	0.204003
Sciobius brevicollis JHAR01026-0101	Phlyctinus callosus H2 JHAR00755-0101	0.198145
Sciobius brevicollis JHAR01661-0101	Phlyctinus callosus H2 JHAR00755-0101	0.194046
Sciobius brevicollis JHAR02377-0102	Phlyctinus callosus H2 JHAR00755-0101	0.198145
Sciobius brevicollis JHAR00929-0101	Phlyctinus callosus H2 JHAR00755-0101	0.196091
Sciobius sp. JHAR02378-0101	Phlyctinus callosus H2 JHAR00755-0101	0.191733
Sciobius pullus JHAR00942-0101	Phlyctinus callosus H2 JHAR00755-0101	0.209621
Sciobius cf. pollinosus JHAR01668-0101	Phlyctinus callosus H2 JHAR00755-0101	0.198508
Sciobius pollinosus JHAR02112-0101	Phlyctinus callosus H2 JHAR00755-0101	0.206444
Sciobius pullus JHAR02388-0101	Phlyctinus callosus H2 JHAR00755-0101	0.211696
Sciobius sp.8 JHAR02373-0101	Phlyctinus callosus H2 JHAR00755-0101	0.200583
Sciobius cf. horni JHAR03111-0101	Phlyctinus callosus H2 JHAR00755-0101	0.196842
Sitona discoideus JHAR02310-0101	Phlyctinus callosus H2 JHAR00755-0101	0.197648
Systates sp. JHAR00864-0101	Phlyctinus callosus H2 JHAR00755-0101	0.211999
Systates sp. JHAR01605-0101	Phlyctinus callosus H2 JHAR00755-0101	0.218441
Tanyrhynchus carinatus JHAR00806-0101	Phlyctinus callosus H2 JHAR00755-0101	0.202277
Phlyctinus callosus H1 JHAR03116-0101	Phlyctinus callosus H2 JHAR00755-0101	0.0297427
Phlyctinus callosus H1 JHAR03117-0101	Phlyctinus callosus H2 JHAR00755-0101	0.0297427
Phlyctinus callosus H2 JHAR00941-0101	Phlyctinus callosus H2 JHAR00755-0101	0
Afroleptops proteophilus JHAR03045-0101	Phlyctinus callosus H2 JHAR02288-0101	0.236065
Afroleptops coetzeei JHAR01431-0101	Phlyctinus callosus H2 JHAR02288-0101	0.177605
Afrophloeus spathulatus H1 JHAR00802-0101	Phlyctinus callosus H2 JHAR02288-0101	0.202158
Afrophloeus spathulatus H2 JHAR01302-0101	Phlyctinus callosus H2 JHAR02288-0101	0.210645
Ellimenistes bicornis JHAR01191-0101	Phlyctinus callosus H2 JHAR02288-0101	0.203897
Ellimenistes cf. laesiocolis JHAR01231-0101	Phlyctinus callosus H2 JHAR02288-0101	0.205967
Eremnus occatus JHAR00816-0101	Phlyctinus callosus H2 JHAR02288-0101	0.185416
Eremnus occatus JHAR00816-0102	Phlyctinus callosus H2 JHAR02288-0101	0.195335
Eremnus chevrolati JHAR00788-0101	Phlyctinus callosus H2 JHAR02288-0101	0.212619
Eremnus chevrolati JHAR00788-0102	Phlyctinus callosus H2 JHAR02288-0101	0.212619
Eremnus setulosus JHAR00786-0101	Phlyctinus callosus H2 JHAR02288-0101	0.200452
Eremnus setifer JHAR01023-0101	Phlyctinus callosus H2 JHAR02288-0101	0.199879
Eremnus setifer JHAR01023-0102	Phlyctinus callosus H2 JHAR02288-0101	0.201937
Eremnus laticeps JHAR00805-0101	Phlyctinus callosus H2 JHAR02288-0101	0.193977
Eremnus atratus H2 JHAR01031-0101	Phlyctinus callosus H2 JHAR02288-0101	0.216582
Eremnus atratus H1 JHAR00792-0101	Phlyctinus callosus H2 JHAR02288-0101	0.216582
Eremnus atratus H1 JHAR00792-0102	Phlyctinus callosus H2 JHAR02288-0101	0.214464
Eremnus horticola H1 JHAR00928-0101	Phlyctinus callosus H2 JHAR02288-0101	0.187097
Eremnus horticola H2 JHAR00928-0102	Phlyctinus callosus H2 JHAR02288-0101	0.193283
Eremnus cerealis JHAR03048-0101	Phlyctinus callosus H2 JHAR02288-0101	0.1957
Eremnus cerealis JHAR03054-0101	Phlyctinus callosus H2 JHAR02288-0101	0.195616
Eremnus aciculaticollis JHAR00903-0101	Phlyctinus callosus H2 JHAR02288-0101	0.212759
Eremnus gyrosicollis JHAR02371-0101	Phlyctinus callosus H2 JHAR02288-0101	0.214598
Eremnus sp. JHAR02395-0101	Phlyctinus callosus H2 JHAR02288-0101	0.201647
Listroderes costirostris JHAR02358-0101	Phlyctinus callosus H2 JHAR02288-0101	0.19783
Rhyparosomus sp. JHAR01558-0101	Phlyctinus callosus H2 JHAR02288-0101	0.220569
Naupactus leucoloma JHAR00818-0101	Phlyctinus callosus H2 JHAR02288-0101	0.199689
Oosomus sp. JHAR01071-0101	Phlyctinus callosus H2 JHAR02288-0101	0.213901
Pantomorus cervinus JHAR00791-0101	Phlyctinus callosus H2 JHAR02288-0101	0.220438
Protostrophus cf. amplicollis JHAR02057-0101	Phlyctinus callosus H2 JHAR02288-0101	0.207833
Protostrophus cf. cerealis JHAR01453-0101	Phlyctinus callosus H2 JHAR02288-0101	0.22445
Sciobius tottus JHAR00790-0101	Phlyctinus callosus H2 JHAR02288-0101	0.206078
Sciobius tottus JHAR02101-0101	Phlyctinus callosus H2 JHAR02288-0101	0.204003
Sciobius brevicollis JHAR01026-0101	Phlyctinus callosus H2 JHAR02288-0101	0.198145
Sciobius brevicollis JHAR01661-0101	Phlyctinus callosus H2 JHAR02288-0101	0.194046
Sciobius brevicollis JHAR02377-0102	Phlyctinus callosus H2 JHAR02288-0101	0.198145
Sciobius brevicollis JHAR00929-0101	Phlyctinus callosus H2 JHAR02288-0101	0.196091
Sciobius sp. JHAR02378-0101	Phlyctinus callosus H2 JHAR02288-0101	0.191733
Sciobius pullus JHAR00942-0101	Phlyctinus callosus H2 JHAR02288-0101	0.209621
Sciobius cf. pollinosus JHAR01668-0101	Phlyctinus callosus H2 JHAR02288-0101	0.198508
Sciobius pollinosus JHAR02112-0101	Phlyctinus callosus H2 JHAR02288-0101	0.206444
Sciobius pullus JHAR02388-0101	Phlyctinus callosus H2 JHAR02288-0101	0.211696
Sciobius sp.8 JHAR02373-0101	Phlyctinus callosus H2 JHAR02288-0101	0.200583
Sciobius cf. horni JHAR03111-0101	Phlyctinus callosus H2 JHAR02288-0101	0.196842
Sitona discoideus JHAR02310-0101	Phlyctinus callosus H2 JHAR02288-0101	0.197648
Systates sp. JHAR00864-0101	Phlyctinus callosus H2 JHAR02288-0101	0.211999
Systates sp. JHAR01605-0101	Phlyctinus callosus H2 JHAR02288-0101	0.218441
Tanyrhynchus carinatus JHAR00806-0101	Phlyctinus callosus H2 JHAR02288-0101	0.202277
Phlyctinus callosus H1 JHAR03116-0101	Phlyctinus callosus H2 JHAR02288-0101	0.0297427
Phlyctinus callosus H1 JHAR03117-0101	Phlyctinus callosus H2 JHAR02288-0101	0.0297427
Phlyctinus callosus H2 JHAR00941-0101	Phlyctinus callosus H2 JHAR02288-0101	0
Phlyctinus callosus H2 JHAR00755-0101	Phlyctinus callosus H2 JHAR02288-0101	0
Afroleptops proteophilus JHAR03045-0101	Phlyctinus callosus H2 JHAR02290-0101	0.236065
Afroleptops coetzeei JHAR01431-0101	Phlyctinus callosus H2 JHAR02290-0101	0.177605
Afrophloeus spathulatus H1 JHAR00802-0101	Phlyctinus callosus H2 JHAR02290-0101	0.202158
Afrophloeus spathulatus H2 JHAR01302-0101	Phlyctinus callosus H2 JHAR02290-0101	0.210645
Ellimenistes bicornis JHAR01191-0101	Phlyctinus callosus H2 JHAR02290-0101	0.203897
Ellimenistes cf. laesiocolis JHAR01231-0101	Phlyctinus callosus H2 JHAR02290-0101	0.205967
Eremnus occatus JHAR00816-0101	Phlyctinus callosus H2 JHAR02290-0101	0.185416
Eremnus occatus JHAR00816-0102	Phlyctinus callosus H2 JHAR02290-0101	0.195335
Eremnus chevrolati JHAR00788-0101	Phlyctinus callosus H2 JHAR02290-0101	0.212619
Eremnus chevrolati JHAR00788-0102	Phlyctinus callosus H2 JHAR02290-0101	0.212619
Eremnus setulosus JHAR00786-0101	Phlyctinus callosus H2 JHAR02290-0101	0.200452
Eremnus setifer JHAR01023-0101	Phlyctinus callosus H2 JHAR02290-0101	0.199879
Eremnus setifer JHAR01023-0102	Phlyctinus callosus H2 JHAR02290-0101	0.201937
Eremnus laticeps JHAR00805-0101	Phlyctinus callosus H2 JHAR02290-0101	0.193977
Eremnus atratus H2 JHAR01031-0101	Phlyctinus callosus H2 JHAR02290-0101	0.216582
Eremnus atratus H1 JHAR00792-0101	Phlyctinus callosus H2 JHAR02290-0101	0.216582
Eremnus atratus H1 JHAR00792-0102	Phlyctinus callosus H2 JHAR02290-0101	0.214464
Eremnus horticola H1 JHAR00928-0101	Phlyctinus callosus H2 JHAR02290-0101	0.187097
Eremnus horticola H2 JHAR00928-0102	Phlyctinus callosus H2 JHAR02290-0101	0.193283
Eremnus cerealis JHAR03048-0101	Phlyctinus callosus H2 JHAR02290-0101	0.1957
Eremnus cerealis JHAR03054-0101	Phlyctinus callosus H2 JHAR02290-0101	0.195616
Eremnus aciculaticollis JHAR00903-0101	Phlyctinus callosus H2 JHAR02290-0101	0.212759
Eremnus gyrosicollis JHAR02371-0101	Phlyctinus callosus H2 JHAR02290-0101	0.214598
Eremnus sp. JHAR02395-0101	Phlyctinus callosus H2 JHAR02290-0101	0.201647
Listroderes costirostris JHAR02358-0101	Phlyctinus callosus H2 JHAR02290-0101	0.19783
Rhyparosomus sp. JHAR01558-0101	Phlyctinus callosus H2 JHAR02290-0101	0.220569
Naupactus leucoloma JHAR00818-0101	Phlyctinus callosus H2 JHAR02290-0101	0.199689
Oosomus sp. JHAR01071-0101	Phlyctinus callosus H2 JHAR02290-0101	0.213901
Pantomorus cervinus JHAR00791-0101	Phlyctinus callosus H2 JHAR02290-0101	0.220438
Protostrophus cf. amplicollis JHAR02057-0101	Phlyctinus callosus H2 JHAR02290-0101	0.207833
Protostrophus cf. cerealis JHAR01453-0101	Phlyctinus callosus H2 JHAR02290-0101	0.22445
Sciobius tottus JHAR00790-0101	Phlyctinus callosus H2 JHAR02290-0101	0.206078
Sciobius tottus JHAR02101-0101	Phlyctinus callosus H2 JHAR02290-0101	0.204003
Sciobius brevicollis JHAR01026-0101	Phlyctinus callosus H2 JHAR02290-0101	0.198145
Sciobius brevicollis JHAR01661-0101	Phlyctinus callosus H2 JHAR02290-0101	0.194046
Sciobius brevicollis JHAR02377-0102	Phlyctinus callosus H2 JHAR02290-0101	0.198145
Sciobius brevicollis JHAR00929-0101	Phlyctinus callosus H2 JHAR02290-0101	0.196091
Sciobius sp. JHAR02378-0101	Phlyctinus callosus H2 JHAR02290-0101	0.191733
Sciobius pullus JHAR00942-0101	Phlyctinus callosus H2 JHAR02290-0101	0.209621
Sciobius cf. pollinosus JHAR01668-0101	Phlyctinus callosus H2 JHAR02290-0101	0.198508
Sciobius pollinosus JHAR02112-0101	Phlyctinus callosus H2 JHAR02290-0101	0.206444
Sciobius pullus JHAR02388-0101	Phlyctinus callosus H2 JHAR02290-0101	0.211696
Sciobius sp.8 JHAR02373-0101	Phlyctinus callosus H2 JHAR02290-0101	0.200583
Sciobius cf. horni JHAR03111-0101	Phlyctinus callosus H2 JHAR02290-0101	0.196842
Sitona discoideus JHAR02310-0101	Phlyctinus callosus H2 JHAR02290-0101	0.197648
Systates sp. JHAR00864-0101	Phlyctinus callosus H2 JHAR02290-0101	0.211999
Systates sp. JHAR01605-0101	Phlyctinus callosus H2 JHAR02290-0101	0.218441
Tanyrhynchus carinatus JHAR00806-0101	Phlyctinus callosus H2 JHAR02290-0101	0.202277
Phlyctinus callosus H1 JHAR03116-0101	Phlyctinus callosus H2 JHAR02290-0101	0.0297427
Phlyctinus callosus H1 JHAR03117-0101	Phlyctinus callosus H2 JHAR02290-0101	0.0297427
Phlyctinus callosus H2 JHAR00941-0101	Phlyctinus callosus H2 JHAR02290-0101	0
Phlyctinus callosus H2 JHAR00755-0101	Phlyctinus callosus H2 JHAR02290-0101	0
Phlyctinus callosus H2 JHAR02288-0101	Phlyctinus callosus H2 JHAR02290-0101	0
Afroleptops proteophilus JHAR03045-0101	Phlyctinus callosus H2 JHAR02086-0101	0.236065
Afroleptops coetzeei JHAR01431-0101	Phlyctinus callosus H2 JHAR02086-0101	0.179558
Afrophloeus spathulatus H1 JHAR00802-0101	Phlyctinus callosus H2 JHAR02086-0101	0.200092
Afrophloeus spathulatus H2 JHAR01302-0101	Phlyctinus callosus H2 JHAR02086-0101	0.212759
Ellimenistes bicornis JHAR01191-0101	Phlyctinus callosus H2 JHAR02086-0101	0.208046
Ellimenistes cf. laesiocolis JHAR01231-0101	Phlyctinus callosus H2 JHAR02086-0101	0.210134
Eremnus occatus JHAR00816-0101	Phlyctinus callosus H2 JHAR02086-0101	0.187396
Eremnus occatus JHAR00816-0102	Phlyctinus callosus H2 JHAR02086-0101	0.197351
Eremnus chevrolati JHAR00788-0101	Phlyctinus callosus H2 JHAR02086-0101	0.212619
Eremnus chevrolati JHAR00788-0102	Phlyctinus callosus H2 JHAR02086-0101	0.212619
Eremnus setulosus JHAR00786-0101	Phlyctinus callosus H2 JHAR02086-0101	0.200452
Eremnus setifer JHAR01023-0101	Phlyctinus callosus H2 JHAR02086-0101	0.204003
Eremnus setifer JHAR01023-0102	Phlyctinus callosus H2 JHAR02086-0101	0.206078
Eremnus laticeps JHAR00805-0101	Phlyctinus callosus H2 JHAR02086-0101	0.189801
Eremnus atratus H2 JHAR01031-0101	Phlyctinus callosus H2 JHAR02086-0101	0.212354
Eremnus atratus H1 JHAR00792-0101	Phlyctinus callosus H2 JHAR02086-0101	0.216582
Eremnus atratus H1 JHAR00792-0102	Phlyctinus callosus H2 JHAR02086-0101	0.214464
Eremnus horticola H1 JHAR00928-0101	Phlyctinus callosus H2 JHAR02086-0101	0.183016
Eremnus horticola H2 JHAR00928-0102	Phlyctinus callosus H2 JHAR02086-0101	0.189151
Eremnus cerealis JHAR03048-0101	Phlyctinus callosus H2 JHAR02086-0101	0.191651
Eremnus cerealis JHAR03054-0101	Phlyctinus callosus H2 JHAR02086-0101	0.195616
Eremnus aciculaticollis JHAR00903-0101	Phlyctinus callosus H2 JHAR02086-0101	0.214883
Eremnus gyrosicollis JHAR02371-0101	Phlyctinus callosus H2 JHAR02086-0101	0.216721
Eremnus sp. JHAR02395-0101	Phlyctinus callosus H2 JHAR02086-0101	0.2037
Listroderes costirostris JHAR02358-0101	Phlyctinus callosus H2 JHAR02086-0101	0.195789
Rhyparosomus sp. JHAR01558-0101	Phlyctinus callosus H2 JHAR02086-0101	0.224851
Naupactus leucoloma JHAR00818-0101	Phlyctinus callosus H2 JHAR02086-0101	0.201738
Oosomus sp. JHAR01071-0101	Phlyctinus callosus H2 JHAR02086-0101	0.211755
Pantomorus cervinus JHAR00791-0101	Phlyctinus callosus H2 JHAR02086-0101	0.222571
Protostrophus cf. amplicollis JHAR02057-0101	Phlyctinus callosus H2 JHAR02086-0101	0.211999
Protostrophus cf. cerealis JHAR01453-0101	Phlyctinus callosus H2 JHAR02086-0101	0.226592
Sciobius tottus JHAR00790-0101	Phlyctinus callosus H2 JHAR02086-0101	0.204003
Sciobius tottus JHAR02101-0101	Phlyctinus callosus H2 JHAR02086-0101	0.201937
Sciobius brevicollis JHAR01026-0101	Phlyctinus callosus H2 JHAR02086-0101	0.200207
Sciobius brevicollis JHAR01661-0101	Phlyctinus callosus H2 JHAR02086-0101	0.196091
Sciobius brevicollis JHAR02377-0102	Phlyctinus callosus H2 JHAR02086-0101	0.200207
Sciobius brevicollis JHAR00929-0101	Phlyctinus callosus H2 JHAR02086-0101	0.198145
Sciobius sp. JHAR02378-0101	Phlyctinus callosus H2 JHAR02086-0101	0.191733
Sciobius pullus JHAR00942-0101	Phlyctinus callosus H2 JHAR02086-0101	0.207555
Sciobius cf. pollinosus JHAR01668-0101	Phlyctinus callosus H2 JHAR02086-0101	0.198508
Sciobius pollinosus JHAR02112-0101	Phlyctinus callosus H2 JHAR02086-0101	0.202277
Sciobius pullus JHAR02388-0101	Phlyctinus callosus H2 JHAR02086-0101	0.209621
Sciobius sp.8 JHAR02373-0101	Phlyctinus callosus H2 JHAR02086-0101	0.202666
Sciobius cf. horni JHAR03111-0101	Phlyctinus callosus H2 JHAR02086-0101	0.196842
Sitona discoideus JHAR02310-0101	Phlyctinus callosus H2 JHAR02086-0101	0.201738
Systates sp. JHAR00864-0101	Phlyctinus callosus H2 JHAR02086-0101	0.209912
Systates sp. JHAR01605-0101	Phlyctinus callosus H2 JHAR02086-0101	0.214213
Tanyrhynchus carinatus JHAR00806-0101	Phlyctinus callosus H2 JHAR02086-0101	0.200207
Phlyctinus callosus H1 JHAR03116-0101	Phlyctinus callosus H2 JHAR02086-0101	0.0265273
Phlyctinus callosus H1 JHAR03117-0101	Phlyctinus callosus H2 JHAR02086-0101	0.0265273
Phlyctinus callosus H2 JHAR00941-0101	Phlyctinus callosus H2 JHAR02086-0101	0.00304879
Phlyctinus callosus H2 JHAR00755-0101	Phlyctinus callosus H2 JHAR02086-0101	0.00304879
Phlyctinus callosus H2 JHAR02288-0101	Phlyctinus callosus H2 JHAR02086-0101	0.00304879
Phlyctinus callosus H2 JHAR02290-0101	Phlyctinus callosus H2 JHAR02086-0101	0.00304879
Afroleptops proteophilus JHAR03045-0101	Phlyctinus callosus H2 JHAR02102-0101	0.242359
Afroleptops coetzeei JHAR01431-0101	Phlyctinus callosus H2 JHAR02102-0101	0.193327
Afrophloeus spathulatus H1 JHAR00802-0101	Phlyctinus callosus H2 JHAR02102-0101	0.206577
Afrophloeus spathulatus H2 JHAR01302-0101	Phlyctinus callosus H2 JHAR02102-0101	0.206715
Ellimenistes bicornis JHAR01191-0101	Phlyctinus callosus H2 JHAR02102-0101	0.210134
Ellimenistes cf. laesiocolis JHAR01231-0101	Phlyctinus callosus H2 JHAR02102-0101	0.210134
Eremnus occatus JHAR00816-0101	Phlyctinus callosus H2 JHAR02102-0101	0.19138
Eremnus occatus JHAR00816-0102	Phlyctinus callosus H2 JHAR02102-0101	0.193327
Eremnus chevrolati JHAR00788-0101	Phlyctinus callosus H2 JHAR02102-0101	0.223303
Eremnus chevrolati JHAR00788-0102	Phlyctinus callosus H2 JHAR02102-0101	0.223303
Eremnus setulosus JHAR00786-0101	Phlyctinus callosus H2 JHAR02102-0101	0.194508
Eremnus setifer JHAR01023-0101	Phlyctinus callosus H2 JHAR02102-0101	0.205862
Eremnus setifer JHAR01023-0102	Phlyctinus callosus H2 JHAR02102-0101	0.207937
Eremnus laticeps JHAR00805-0101	Phlyctinus callosus H2 JHAR02102-0101	0.1937
Eremnus atratus H2 JHAR01031-0101	Phlyctinus callosus H2 JHAR02102-0101	0.212354
Eremnus atratus H1 JHAR00792-0101	Phlyctinus callosus H2 JHAR02102-0101	0.212354
Eremnus atratus H1 JHAR00792-0102	Phlyctinus callosus H2 JHAR02102-0101	0.210253
Eremnus horticola H1 JHAR00928-0101	Phlyctinus callosus H2 JHAR02102-0101	0.199223
Eremnus horticola H2 JHAR00928-0102	Phlyctinus callosus H2 JHAR02102-0101	0.201319
Eremnus cerealis JHAR03048-0101	Phlyctinus callosus H2 JHAR02102-0101	0.193671
Eremnus cerealis JHAR03054-0101	Phlyctinus callosus H2 JHAR02102-0101	0.197648
Eremnus aciculaticollis JHAR00903-0101	Phlyctinus callosus H2 JHAR02102-0101	0.219156
Eremnus gyrosicollis JHAR02371-0101	Phlyctinus callosus H2 JHAR02102-0101	0.216721
Eremnus sp. JHAR02395-0101	Phlyctinus callosus H2 JHAR02102-0101	0.209712
Listroderes costirostris JHAR02358-0101	Phlyctinus callosus H2 JHAR02102-0101	0.206078
Rhyparosomus sp. JHAR01558-0101	Phlyctinus callosus H2 JHAR02102-0101	0.227007
Naupactus leucoloma JHAR00818-0101	Phlyctinus callosus H2 JHAR02102-0101	0.203796
Oosomus sp. JHAR01071-0101	Phlyctinus callosus H2 JHAR02102-0101	0.220394
Pantomorus cervinus JHAR00791-0101	Phlyctinus callosus H2 JHAR02102-0101	0.224712
Protostrophus cf. amplicollis JHAR02057-0101	Phlyctinus callosus H2 JHAR02102-0101	0.220438
Protostrophus cf. cerealis JHAR01453-0101	Phlyctinus callosus H2 JHAR02102-0101	0.241843
Sciobius tottus JHAR00790-0101	Phlyctinus callosus H2 JHAR02102-0101	0.214213
Sciobius tottus JHAR02101-0101	Phlyctinus callosus H2 JHAR02102-0101	0.212112
Sciobius brevicollis JHAR01026-0101	Phlyctinus callosus H2 JHAR02102-0101	0.196091
Sciobius brevicollis JHAR01661-0101	Phlyctinus callosus H2 JHAR02102-0101	0.196091
Sciobius brevicollis JHAR02377-0102	Phlyctinus callosus H2 JHAR02102-0101	0.196091
Sciobius brevicollis JHAR00929-0101	Phlyctinus callosus H2 JHAR02102-0101	0.194046
Sciobius sp. JHAR02378-0101	Phlyctinus callosus H2 JHAR02102-0101	0.195616
Sciobius pullus JHAR00942-0101	Phlyctinus callosus H2 JHAR02102-0101	0.215871
Sciobius cf. pollinosus JHAR01668-0101	Phlyctinus callosus H2 JHAR02102-0101	0.202666
Sciobius pollinosus JHAR02112-0101	Phlyctinus callosus H2 JHAR02102-0101	0.214598
Sciobius pullus JHAR02388-0101	Phlyctinus callosus H2 JHAR02102-0101	0.217972
Sciobius sp.8 JHAR02373-0101	Phlyctinus callosus H2 JHAR02102-0101	0.215033
Sciobius cf. horni JHAR03111-0101	Phlyctinus callosus H2 JHAR02102-0101	0.194508
Sitona discoideus JHAR02310-0101	Phlyctinus callosus H2 JHAR02102-0101	0.203796
Systates sp. JHAR00864-0101	Phlyctinus callosus H2 JHAR02102-0101	0.215976
Systates sp. JHAR01605-0101	Phlyctinus callosus H2 JHAR02102-0101	0.216322
Tanyrhynchus carinatus JHAR00806-0101	Phlyctinus callosus H2 JHAR02102-0101	0.204356
Phlyctinus callosus H1 JHAR03116-0101	Phlyctinus callosus H2 JHAR02102-0101	0.0296568
Phlyctinus callosus H1 JHAR03117-0101	Phlyctinus callosus H2 JHAR02102-0101	0.0296568
Phlyctinus callosus H2 JHAR00941-0101	Phlyctinus callosus H2 JHAR02102-0101	0.0169577
Phlyctinus callosus H2 JHAR00755-0101	Phlyctinus callosus H2 JHAR02102-0101	0.0169577
Phlyctinus callosus H2 JHAR02288-0101	Phlyctinus callosus H2 JHAR02102-0101	0.0169577
Phlyctinus callosus H2 JHAR02290-0101	Phlyctinus callosus H2 JHAR02102-0101	0.0169577
Phlyctinus callosus H2 JHAR02086-0101	Phlyctinus callosus H2 JHAR02102-0101	0.0169577
Afroleptops proteophilus JHAR03045-0101	Phlyctinus callosus H2 JHAR00822-0101	0.238098
Afroleptops coetzeei JHAR01431-0101	Phlyctinus callosus H2 JHAR00822-0101	0.193384
Afrophloeus spathulatus H1 JHAR00802-0101	Phlyctinus callosus H2 JHAR00822-0101	0.210645
Afrophloeus spathulatus H2 JHAR01302-0101	Phlyctinus callosus H2 JHAR00822-0101	0.210787
Ellimenistes bicornis JHAR01191-0101	Phlyctinus callosus H2 JHAR00822-0101	0.21002
Ellimenistes cf. laesiocolis JHAR01231-0101	Phlyctinus callosus H2 JHAR00822-0101	0.212112
Eremnus occatus JHAR00816-0101	Phlyctinus callosus H2 JHAR00822-0101	0.191327
Eremnus occatus JHAR00816-0102	Phlyctinus callosus H2 JHAR00822-0101	0.19729
Eremnus chevrolati JHAR00788-0101	Phlyctinus callosus H2 JHAR00822-0101	0.223145
Eremnus chevrolati JHAR00788-0102	Phlyctinus callosus H2 JHAR00822-0101	0.223145
Eremnus setulosus JHAR00786-0101	Phlyctinus callosus H2 JHAR00822-0101	0.204758
Eremnus setifer JHAR01023-0101	Phlyctinus callosus H2 JHAR00822-0101	0.205967
Eremnus setifer JHAR01023-0102	Phlyctinus callosus H2 JHAR00822-0101	0.208046
Eremnus laticeps JHAR00805-0101	Phlyctinus callosus H2 JHAR00822-0101	0.193835
Eremnus atratus H2 JHAR01031-0101	Phlyctinus callosus H2 JHAR00822-0101	0.222846
Eremnus atratus H1 JHAR00792-0101	Phlyctinus callosus H2 JHAR00822-0101	0.222846
Eremnus atratus H1 JHAR00792-0102	Phlyctinus callosus H2 JHAR00822-0101	0.220705
Eremnus horticola H1 JHAR00928-0101	Phlyctinus callosus H2 JHAR00822-0101	0.199382
Eremnus horticola H2 JHAR00928-0102	Phlyctinus callosus H2 JHAR00822-0101	0.201483
Eremnus cerealis JHAR03048-0101	Phlyctinus callosus H2 JHAR00822-0101	0.193591
Eremnus cerealis JHAR03054-0101	Phlyctinus callosus H2 JHAR00822-0101	0.197565
Eremnus aciculaticollis JHAR00903-0101	Phlyctinus callosus H2 JHAR00822-0101	0.223303
Eremnus gyrosicollis JHAR02371-0101	Phlyctinus callosus H2 JHAR00822-0101	0.225148
Eremnus sp. JHAR02395-0101	Phlyctinus callosus H2 JHAR00822-0101	0.213985
Listroderes costirostris JHAR02358-0101	Phlyctinus callosus H2 JHAR00822-0101	0.210134
Rhyparosomus sp. JHAR01558-0101	Phlyctinus callosus H2 JHAR00822-0101	0.23337
Naupactus leucoloma JHAR00818-0101	Phlyctinus callosus H2 JHAR00822-0101	0.2037
Oosomus sp. JHAR01071-0101	Phlyctinus callosus H2 JHAR00822-0101	0.220594
Pantomorus cervinus JHAR00791-0101	Phlyctinus callosus H2 JHAR00822-0101	0.231044
Protostrophus cf. amplicollis JHAR02057-0101	Phlyctinus callosus H2 JHAR00822-0101	0.220314
Protostrophus cf. cerealis JHAR01453-0101	Phlyctinus callosus H2 JHAR00822-0101	0.237288
Sciobius tottus JHAR00790-0101	Phlyctinus callosus H2 JHAR00822-0101	0.214335
Sciobius tottus JHAR02101-0101	Phlyctinus callosus H2 JHAR00822-0101	0.21223
Sciobius brevicollis JHAR01026-0101	Phlyctinus callosus H2 JHAR00822-0101	0.202401
Sciobius brevicollis JHAR01661-0101	Phlyctinus callosus H2 JHAR00822-0101	0.202401
Sciobius brevicollis JHAR02377-0102	Phlyctinus callosus H2 JHAR00822-0101	0.202401
Sciobius brevicollis JHAR00929-0101	Phlyctinus callosus H2 JHAR00822-0101	0.200327
Sciobius sp. JHAR02378-0101	Phlyctinus callosus H2 JHAR00822-0101	0.1957
Sciobius pullus JHAR00942-0101	Phlyctinus callosus H2 JHAR00822-0101	0.219975
Sciobius cf. pollinosus JHAR01668-0101	Phlyctinus callosus H2 JHAR00822-0101	0.200719
Sciobius pollinosus JHAR02112-0101	Phlyctinus callosus H2 JHAR00822-0101	0.216865
Sciobius pullus JHAR02388-0101	Phlyctinus callosus H2 JHAR00822-0101	0.222089
Sciobius sp.8 JHAR02373-0101	Phlyctinus callosus H2 JHAR00822-0101	0.210935
Sciobius cf. horni JHAR03111-0101	Phlyctinus callosus H2 JHAR00822-0101	0.198778
Sitona discoideus JHAR02310-0101	Phlyctinus callosus H2 JHAR00822-0101	0.205762
Systates sp. JHAR00864-0101	Phlyctinus callosus H2 JHAR00822-0101	0.211893
Systates sp. JHAR01605-0101	Phlyctinus callosus H2 JHAR00822-0101	0.216201
Tanyrhynchus carinatus JHAR00806-0101	Phlyctinus callosus H2 JHAR00822-0101	0.204485
Phlyctinus callosus H1 JHAR03116-0101	Phlyctinus callosus H2 JHAR00822-0101	0.0264877
Phlyctinus callosus H1 JHAR03117-0101	Phlyctinus callosus H2 JHAR00822-0101	0.0264877
Phlyctinus callosus H2 JHAR00941-0101	Phlyctinus callosus H2 JHAR00822-0101	0.0138488
Phlyctinus callosus H2 JHAR00755-0101	Phlyctinus callosus H2 JHAR00822-0101	0.0138488
Phlyctinus callosus H2 JHAR02288-0101	Phlyctinus callosus H2 JHAR00822-0101	0.0138488
Phlyctinus callosus H2 JHAR02290-0101	Phlyctinus callosus H2 JHAR00822-0101	0.0138488
Phlyctinus callosus H2 JHAR02086-0101	Phlyctinus callosus H2 JHAR00822-0101	0.0138488
Phlyctinus callosus H2 JHAR02102-0101	Phlyctinus callosus H2 JHAR00822-0101	0.00919035
Afroleptops proteophilus JHAR03045-0101	Phlyctinus callosus H2 JHAR1353-0101	0.23589
Afroleptops coetzeei JHAR01431-0101	Phlyctinus callosus H2 JHAR1353-0101	0.189384
Afrophloeus spathulatus H1 JHAR00802-0101	Phlyctinus callosus H2 JHAR1353-0101	0.20854
Afrophloeus spathulatus H2 JHAR01302-0101	Phlyctinus callosus H2 JHAR1353-0101	0.208677
Ellimenistes bicornis JHAR01191-0101	Phlyctinus callosus H2 JHAR1353-0101	0.21002
Ellimenistes cf. laesiocolis JHAR01231-0101	Phlyctinus callosus H2 JHAR1353-0101	0.21002
Eremnus occatus JHAR00816-0101	Phlyctinus callosus H2 JHAR1353-0101	0.195335
Eremnus occatus JHAR00816-0102	Phlyctinus callosus H2 JHAR1353-0101	0.201339
Eremnus chevrolati JHAR00788-0101	Phlyctinus callosus H2 JHAR1353-0101	0.216721
Eremnus chevrolati JHAR00788-0102	Phlyctinus callosus H2 JHAR1353-0101	0.216721
Eremnus setulosus JHAR00786-0101	Phlyctinus callosus H2 JHAR1353-0101	0.200583
Eremnus setifer JHAR01023-0101	Phlyctinus callosus H2 JHAR1353-0101	0.203897
Eremnus setifer JHAR01023-0102	Phlyctinus callosus H2 JHAR1353-0101	0.205967
Eremnus laticeps JHAR00805-0101	Phlyctinus callosus H2 JHAR1353-0101	0.191748
Eremnus atratus H2 JHAR01031-0101	Phlyctinus callosus H2 JHAR1353-0101	0.21645
Eremnus atratus H1 JHAR00792-0101	Phlyctinus callosus H2 JHAR1353-0101	0.220705
Eremnus atratus H1 JHAR00792-0102	Phlyctinus callosus H2 JHAR1353-0101	0.218573
Eremnus horticola H1 JHAR00928-0101	Phlyctinus callosus H2 JHAR1353-0101	0.193132
Eremnus horticola H2 JHAR00928-0102	Phlyctinus callosus H2 JHAR1353-0101	0.199382
Eremnus cerealis JHAR03048-0101	Phlyctinus callosus H2 JHAR1353-0101	0.197648
Eremnus cerealis JHAR03054-0101	Phlyctinus callosus H2 JHAR1353-0101	0.201647
Eremnus aciculaticollis JHAR00903-0101	Phlyctinus callosus H2 JHAR1353-0101	0.219002
Eremnus gyrosicollis JHAR02371-0101	Phlyctinus callosus H2 JHAR1353-0101	0.220847
Eremnus sp. JHAR02395-0101	Phlyctinus callosus H2 JHAR1353-0101	0.211893
Listroderes costirostris JHAR02358-0101	Phlyctinus callosus H2 JHAR1353-0101	0.203897
Rhyparosomus sp. JHAR01558-0101	Phlyctinus callosus H2 JHAR1353-0101	0.226862
Naupactus leucoloma JHAR00818-0101	Phlyctinus callosus H2 JHAR1353-0101	0.199602
Oosomus sp. JHAR01071-0101	Phlyctinus callosus H2 JHAR1353-0101	0.211935
Pantomorus cervinus JHAR00791-0101	Phlyctinus callosus H2 JHAR1353-0101	0.228879
Protostrophus cf. amplicollis JHAR02057-0101	Phlyctinus callosus H2 JHAR1353-0101	0.213985
Protostrophus cf. cerealis JHAR01453-0101	Phlyctinus callosus H2 JHAR1353-0101	0.235105
Sciobius tottus JHAR00790-0101	Phlyctinus callosus H2 JHAR1353-0101	0.208046
Sciobius tottus JHAR02101-0101	Phlyctinus callosus H2 JHAR1353-0101	0.205967
Sciobius brevicollis JHAR01026-0101	Phlyctinus callosus H2 JHAR1353-0101	0.196203
Sciobius brevicollis JHAR01661-0101	Phlyctinus callosus H2 JHAR1353-0101	0.196203
Sciobius brevicollis JHAR02377-0102	Phlyctinus callosus H2 JHAR1353-0101	0.196203
Sciobius brevicollis JHAR00929-0101	Phlyctinus callosus H2 JHAR1353-0101	0.194154
Sciobius sp. JHAR02378-0101	Phlyctinus callosus H2 JHAR1353-0101	0.191651
Sciobius pullus JHAR00942-0101	Phlyctinus callosus H2 JHAR1353-0101	0.211606
Sciobius cf. pollinosus JHAR01668-0101	Phlyctinus callosus H2 JHAR1353-0101	0.194508
Sciobius pollinosus JHAR02112-0101	Phlyctinus callosus H2 JHAR1353-0101	0.214737
Sciobius pullus JHAR02388-0101	Phlyctinus callosus H2 JHAR1353-0101	0.213685
Sciobius sp.8 JHAR02373-0101	Phlyctinus callosus H2 JHAR1353-0101	0.210935
Sciobius cf. horni JHAR03111-0101	Phlyctinus callosus H2 JHAR1353-0101	0.19053
Sitona discoideus JHAR02310-0101	Phlyctinus callosus H2 JHAR1353-0101	0.199602
Systates sp. JHAR00864-0101	Phlyctinus callosus H2 JHAR1353-0101	0.213985
Systates sp. JHAR01605-0101	Phlyctinus callosus H2 JHAR1353-0101	0.216201
Tanyrhynchus carinatus JHAR00806-0101	Phlyctinus callosus H2 JHAR1353-0101	0.202401
Phlyctinus callosus H1 JHAR03116-0101	Phlyctinus callosus H2 JHAR1353-0101	0.0280902
Phlyctinus callosus H1 JHAR03117-0101	Phlyctinus callosus H2 JHAR1353-0101	0.0280902
Phlyctinus callosus H2 JHAR00941-0101	Phlyctinus callosus H2 JHAR1353-0101	0.0122911
Phlyctinus callosus H2 JHAR00755-0101	Phlyctinus callosus H2 JHAR1353-0101	0.0122911
Phlyctinus callosus H2 JHAR02288-0101	Phlyctinus callosus H2 JHAR1353-0101	0.0122911
Phlyctinus callosus H2 JHAR02290-0101	Phlyctinus callosus H2 JHAR1353-0101	0.0122911
Phlyctinus callosus H2 JHAR02086-0101	Phlyctinus callosus H2 JHAR1353-0101	0.0122911
Phlyctinus callosus H2 JHAR02102-0101	Phlyctinus callosus H2 JHAR1353-0101	0.0107383
Phlyctinus callosus H2 JHAR00822-0101	Phlyctinus callosus H2 JHAR1353-0101	0.00765712
Afroleptops proteophilus JHAR03045-0101	Phlyctinus xerophilus H1 JHAR00819-0101	0.235721
Afroleptops coetzeei JHAR01431-0101	Phlyctinus xerophilus H1 JHAR00819-0101	0.216582
Afrophloeus spathulatus H1 JHAR00802-0101	Phlyctinus xerophilus H1 JHAR00819-0101	0.210787
Afrophloeus spathulatus H2 JHAR01302-0101	Phlyctinus xerophilus H1 JHAR00819-0101	0.210935
Ellimenistes bicornis JHAR01191-0101	Phlyctinus xerophilus H1 JHAR00819-0101	0.223145
Ellimenistes cf. laesiocolis JHAR01231-0101	Phlyctinus xerophilus H1 JHAR00819-0101	0.223145
Eremnus occatus JHAR00816-0101	Phlyctinus xerophilus H1 JHAR00819-0101	0.216721
Eremnus occatus JHAR00816-0102	Phlyctinus xerophilus H1 JHAR00819-0101	0.216582
Eremnus chevrolati JHAR00788-0101	Phlyctinus xerophilus H1 JHAR00819-0101	0.236823
Eremnus chevrolati JHAR00788-0102	Phlyctinus xerophilus H1 JHAR00819-0101	0.236823
Eremnus setulosus JHAR00786-0101	Phlyctinus xerophilus H1 JHAR00819-0101	0.207324
Eremnus setifer JHAR01023-0101	Phlyctinus xerophilus H1 JHAR00819-0101	0.223303
Eremnus setifer JHAR01023-0102	Phlyctinus xerophilus H1 JHAR00819-0101	0.225467
Eremnus laticeps JHAR00805-0101	Phlyctinus xerophilus H1 JHAR00819-0101	0.226456
Eremnus atratus H2 JHAR01031-0101	Phlyctinus xerophilus H1 JHAR00819-0101	0.233863
Eremnus atratus H1 JHAR00792-0101	Phlyctinus xerophilus H1 JHAR00819-0101	0.238278
Eremnus atratus H1 JHAR00792-0102	Phlyctinus xerophilus H1 JHAR00819-0101	0.236065
Eremnus horticola H1 JHAR00928-0101	Phlyctinus xerophilus H1 JHAR00819-0101	0.220594
Eremnus horticola H2 JHAR00928-0102	Phlyctinus xerophilus H1 JHAR00819-0101	0.220594
Eremnus cerealis JHAR03048-0101	Phlyctinus xerophilus H1 JHAR00819-0101	0.224712
Eremnus cerealis JHAR03054-0101	Phlyctinus xerophilus H1 JHAR00819-0101	0.224578
Eremnus aciculaticollis JHAR00903-0101	Phlyctinus xerophilus H1 JHAR00819-0101	0.227814
Eremnus gyrosicollis JHAR02371-0101	Phlyctinus xerophilus H1 JHAR00819-0101	0.225636
Eremnus sp. JHAR02395-0101	Phlyctinus xerophilus H1 JHAR00819-0101	0.257984
Listroderes costirostris JHAR02358-0101	Phlyctinus xerophilus H1 JHAR00819-0101	0.229825
Rhyparosomus sp. JHAR01558-0101	Phlyctinus xerophilus H1 JHAR00819-0101	0.223303
Naupactus leucoloma JHAR00818-0101	Phlyctinus xerophilus H1 JHAR00819-0101	0.21871
Oosomus sp. JHAR01071-0101	Phlyctinus xerophilus H1 JHAR00819-0101	0.216441
Pantomorus cervinus JHAR00791-0101	Phlyctinus xerophilus H1 JHAR00819-0101	0.225636
Protostrophus cf. amplicollis JHAR02057-0101	Phlyctinus xerophilus H1 JHAR00819-0101	0.223145
Protostrophus cf. cerealis JHAR01453-0101	Phlyctinus xerophilus H1 JHAR00819-0101	0.239332
Sciobius tottus JHAR00790-0101	Phlyctinus xerophilus H1 JHAR00819-0101	0.21717
Sciobius tottus JHAR02101-0101	Phlyctinus xerophilus H1 JHAR00819-0101	0.212906
Sciobius brevicollis JHAR01026-0101	Phlyctinus xerophilus H1 JHAR00819-0101	0.210378
Sciobius brevicollis JHAR01661-0101	Phlyctinus xerophilus H1 JHAR00819-0101	0.210378
Sciobius brevicollis JHAR02377-0102	Phlyctinus xerophilus H1 JHAR00819-0101	0.210378
Sciobius brevicollis JHAR00929-0101	Phlyctinus xerophilus H1 JHAR00819-0101	0.214598
Sciobius sp. JHAR02378-0101	Phlyctinus xerophilus H1 JHAR00819-0101	0.224851
Sciobius pullus JHAR00942-0101	Phlyctinus xerophilus H1 JHAR00819-0101	0.231044
Sciobius cf. pollinosus JHAR01668-0101	Phlyctinus xerophilus H1 JHAR00819-0101	0.222187
Sciobius pollinosus JHAR02112-0101	Phlyctinus xerophilus H1 JHAR00819-0101	0.223467
Sciobius pullus JHAR02388-0101	Phlyctinus xerophilus H1 JHAR00819-0101	0.237594
Sciobius sp.8 JHAR02373-0101	Phlyctinus xerophilus H1 JHAR00819-0101	0.236823
Sciobius cf. horni JHAR03111-0101	Phlyctinus xerophilus H1 JHAR00819-0101	0.220201
Sitona discoideus JHAR02310-0101	Phlyctinus xerophilus H1 JHAR00819-0101	0.235721
Systates sp. JHAR00864-0101	Phlyctinus xerophilus H1 JHAR00819-0101	0.222571
Systates sp. JHAR01605-0101	Phlyctinus xerophilus H1 JHAR00819-0101	0.232018
Tanyrhynchus carinatus JHAR00806-0101	Phlyctinus xerophilus H1 JHAR00819-0101	0.221307
Phlyctinus callosus H1 JHAR03116-0101	Phlyctinus xerophilus H1 JHAR00819-0101	0.104686
Phlyctinus callosus H1 JHAR03117-0101	Phlyctinus xerophilus H1 JHAR00819-0101	0.104686
Phlyctinus callosus H2 JHAR00941-0101	Phlyctinus xerophilus H1 JHAR00819-0101	0.104686
Phlyctinus callosus H2 JHAR00755-0101	Phlyctinus xerophilus H1 JHAR00819-0101	0.104686
Phlyctinus callosus H2 JHAR02288-0101	Phlyctinus xerophilus H1 JHAR00819-0101	0.104686
Phlyctinus callosus H2 JHAR02290-0101	Phlyctinus xerophilus H1 JHAR00819-0101	0.104686
Phlyctinus callosus H2 JHAR02086-0101	Phlyctinus xerophilus H1 JHAR00819-0101	0.102845
Phlyctinus callosus H2 JHAR02102-0101	Phlyctinus xerophilus H1 JHAR00819-0101	0.104686
Phlyctinus callosus H2 JHAR00822-0101	Phlyctinus xerophilus H1 JHAR00819-0101	0.10088
Phlyctinus callosus H2 JHAR1353-0101	Phlyctinus xerophilus H1 JHAR00819-0101	0.104549
Afroleptops proteophilus JHAR03045-0101	Phlyctinus xerophilus H1 JHAR01016-0101	0.231345
Afroleptops coetzeei JHAR01431-0101	Phlyctinus xerophilus H1 JHAR01016-0101	0.214464
Afrophloeus spathulatus H1 JHAR00802-0101	Phlyctinus xerophilus H1 JHAR01016-0101	0.202401
Afrophloeus spathulatus H2 JHAR01302-0101	Phlyctinus xerophilus H1 JHAR01016-0101	0.20882
Ellimenistes bicornis JHAR01191-0101	Phlyctinus xerophilus H1 JHAR01016-0101	0.218853
Ellimenistes cf. laesiocolis JHAR01231-0101	Phlyctinus xerophilus H1 JHAR01016-0101	0.218853
Eremnus occatus JHAR00816-0101	Phlyctinus xerophilus H1 JHAR01016-0101	0.212484
Eremnus occatus JHAR00816-0102	Phlyctinus xerophilus H1 JHAR01016-0101	0.216582
Eremnus chevrolati JHAR00788-0101	Phlyctinus xerophilus H1 JHAR01016-0101	0.227993
Eremnus chevrolati JHAR00788-0102	Phlyctinus xerophilus H1 JHAR01016-0101	0.227993
Eremnus setulosus JHAR00786-0101	Phlyctinus xerophilus H1 JHAR01016-0101	0.21158
Eremnus setifer JHAR01023-0101	Phlyctinus xerophilus H1 JHAR01016-0101	0.214737
Eremnus setifer JHAR01023-0102	Phlyctinus xerophilus H1 JHAR01016-0101	0.221148
Eremnus laticeps JHAR00805-0101	Phlyctinus xerophilus H1 JHAR01016-0101	0.219789
Eremnus atratus H2 JHAR01031-0101	Phlyctinus xerophilus H1 JHAR01016-0101	0.236065
Eremnus atratus H1 JHAR00792-0101	Phlyctinus xerophilus H1 JHAR01016-0101	0.244974
Eremnus atratus H1 JHAR00792-0102	Phlyctinus xerophilus H1 JHAR01016-0101	0.242732
Eremnus horticola H1 JHAR00928-0101	Phlyctinus xerophilus H1 JHAR01016-0101	0.216246
Eremnus horticola H2 JHAR00928-0102	Phlyctinus xerophilus H1 JHAR01016-0101	0.216246
Eremnus cerealis JHAR03048-0101	Phlyctinus xerophilus H1 JHAR01016-0101	0.222571
Eremnus cerealis JHAR03054-0101	Phlyctinus xerophilus H1 JHAR01016-0101	0.222441
Eremnus aciculaticollis JHAR00903-0101	Phlyctinus xerophilus H1 JHAR01016-0101	0.227814
Eremnus gyrosicollis JHAR02371-0101	Phlyctinus xerophilus H1 JHAR01016-0101	0.227814
Eremnus sp. JHAR02395-0101	Phlyctinus xerophilus H1 JHAR01016-0101	0.253417
Listroderes costirostris JHAR02358-0101	Phlyctinus xerophilus H1 JHAR01016-0101	0.223303
Rhyparosomus sp. JHAR01558-0101	Phlyctinus xerophilus H1 JHAR01016-0101	0.219002
Naupactus leucoloma JHAR00818-0101	Phlyctinus xerophilus H1 JHAR01016-0101	0.21871
Oosomus sp. JHAR01071-0101	Phlyctinus xerophilus H1 JHAR01016-0101	0.216441
Pantomorus cervinus JHAR00791-0101	Phlyctinus xerophilus H1 JHAR01016-0101	0.225636
Protostrophus cf. amplicollis JHAR02057-0101	Phlyctinus xerophilus H1 JHAR01016-0101	0.223145
Protostrophus cf. cerealis JHAR01453-0101	Phlyctinus xerophilus H1 JHAR01016-0101	0.232796
Sciobius tottus JHAR00790-0101	Phlyctinus xerophilus H1 JHAR01016-0101	0.215033
Sciobius tottus JHAR02101-0101	Phlyctinus xerophilus H1 JHAR01016-0101	0.210787
Sciobius brevicollis JHAR01026-0101	Phlyctinus xerophilus H1 JHAR01016-0101	0.208282
Sciobius brevicollis JHAR01661-0101	Phlyctinus xerophilus H1 JHAR01016-0101	0.204115
Sciobius brevicollis JHAR02377-0102	Phlyctinus xerophilus H1 JHAR01016-0101	0.208282
Sciobius brevicollis JHAR00929-0101	Phlyctinus xerophilus H1 JHAR01016-0101	0.212484
Sciobius sp. JHAR02378-0101	Phlyctinus xerophilus H1 JHAR01016-0101	0.220569
Sciobius pullus JHAR00942-0101	Phlyctinus xerophilus H1 JHAR01016-0101	0.224578
Sciobius cf. pollinosus JHAR01668-0101	Phlyctinus xerophilus H1 JHAR01016-0101	0.217848
Sciobius pollinosus JHAR02112-0101	Phlyctinus xerophilus H1 JHAR01016-0101	0.219156
Sciobius pullus JHAR02388-0101	Phlyctinus xerophilus H1 JHAR01016-0101	0.231044
Sciobius sp.8 JHAR02373-0101	Phlyctinus xerophilus H1 JHAR01016-0101	0.227993
Sciobius cf. horni JHAR03111-0101	Phlyctinus xerophilus H1 JHAR01016-0101	0.215872
Sitona discoideus JHAR02310-0101	Phlyctinus xerophilus H1 JHAR01016-0101	0.227007
Systates sp. JHAR00864-0101	Phlyctinus xerophilus H1 JHAR01016-0101	0.222571
Systates sp. JHAR01605-0101	Phlyctinus xerophilus H1 JHAR01016-0101	0.227641
Tanyrhynchus carinatus JHAR00806-0101	Phlyctinus xerophilus H1 JHAR01016-0101	0.20854
Phlyctinus callosus H1 JHAR03116-0101	Phlyctinus xerophilus H1 JHAR01016-0101	0.10101
Phlyctinus callosus H1 JHAR03117-0101	Phlyctinus xerophilus H1 JHAR01016-0101	0.10101
Phlyctinus callosus H2 JHAR00941-0101	Phlyctinus xerophilus H1 JHAR01016-0101	0.09736
Phlyctinus callosus H2 JHAR00755-0101	Phlyctinus xerophilus H1 JHAR01016-0101	0.09736
Phlyctinus callosus H2 JHAR02288-0101	Phlyctinus xerophilus H1 JHAR01016-0101	0.09736
Phlyctinus callosus H2 JHAR02290-0101	Phlyctinus xerophilus H1 JHAR01016-0101	0.09736
Phlyctinus callosus H2 JHAR02086-0101	Phlyctinus xerophilus H1 JHAR01016-0101	0.0955451
Phlyctinus callosus H2 JHAR02102-0101	Phlyctinus xerophilus H1 JHAR01016-0101	0.10101
Phlyctinus callosus H2 JHAR00822-0101	Phlyctinus xerophilus H1 JHAR01016-0101	0.0972367
Phlyctinus callosus H2 JHAR1353-0101	Phlyctinus xerophilus H1 JHAR01016-0101	0.0972367
Phlyctinus xerophilus H1 JHAR00819-0101	Phlyctinus xerophilus H1 JHAR01016-0101	0.0123083
Afroleptops proteophilus JHAR03045-0101	Phlyctinus xerophilus H2 JHAR02173-0101	0.238098
Afroleptops coetzeei JHAR01431-0101	Phlyctinus xerophilus H2 JHAR02173-0101	0.202045
Afrophloeus spathulatus H1 JHAR00802-0101	Phlyctinus xerophilus H2 JHAR02173-0101	0.217015
Afrophloeus spathulatus H2 JHAR01302-0101	Phlyctinus xerophilus H2 JHAR02173-0101	0.198508
Ellimenistes bicornis JHAR01191-0101	Phlyctinus xerophilus H2 JHAR02173-0101	0.225467
Ellimenistes cf. laesiocolis JHAR01231-0101	Phlyctinus xerophilus H2 JHAR02173-0101	0.219002
Eremnus occatus JHAR00816-0101	Phlyctinus xerophilus H2 JHAR02173-0101	0.208408
Eremnus occatus JHAR00816-0102	Phlyctinus xerophilus H2 JHAR02173-0101	0.210378
Eremnus chevrolati JHAR00788-0101	Phlyctinus xerophilus H2 JHAR02173-0101	0.223467
Eremnus chevrolati JHAR00788-0102	Phlyctinus xerophilus H2 JHAR02173-0101	0.223467
Eremnus setulosus JHAR00786-0101	Phlyctinus xerophilus H2 JHAR02173-0101	0.215693
Eremnus setifer JHAR01023-0101	Phlyctinus xerophilus H2 JHAR02173-0101	0.229326
Eremnus setifer JHAR01023-0102	Phlyctinus xerophilus H2 JHAR02173-0101	0.231504
Eremnus laticeps JHAR00805-0101	Phlyctinus xerophilus H2 JHAR02173-0101	0.24031
Eremnus atratus H2 JHAR01031-0101	Phlyctinus xerophilus H2 JHAR02173-0101	0.233693
Eremnus atratus H1 JHAR00792-0101	Phlyctinus xerophilus H2 JHAR02173-0101	0.238098
Eremnus atratus H1 JHAR00792-0102	Phlyctinus xerophilus H2 JHAR02173-0101	0.240315
Eremnus horticola H1 JHAR00928-0101	Phlyctinus xerophilus H2 JHAR02173-0101	0.216441
Eremnus horticola H2 JHAR00928-0102	Phlyctinus xerophilus H2 JHAR02173-0101	0.209976
Eremnus cerealis JHAR03048-0101	Phlyctinus xerophilus H2 JHAR02173-0101	0.235721
Eremnus cerealis JHAR03054-0101	Phlyctinus xerophilus H2 JHAR02173-0101	0.235558
Eremnus aciculaticollis JHAR00903-0101	Phlyctinus xerophilus H2 JHAR02173-0101	0.227641
Eremnus gyrosicollis JHAR02371-0101	Phlyctinus xerophilus H2 JHAR02173-0101	0.236433
Eremnus sp. JHAR02395-0101	Phlyctinus xerophilus H2 JHAR02173-0101	0.237594
Listroderes costirostris JHAR02358-0101	Phlyctinus xerophilus H2 JHAR02173-0101	0.214883
Rhyparosomus sp. JHAR01558-0101	Phlyctinus xerophilus H2 JHAR02173-0101	0.218853
Naupactus leucoloma JHAR00818-0101	Phlyctinus xerophilus H2 JHAR02173-0101	0.205967
Oosomus sp. JHAR01071-0101	Phlyctinus xerophilus H2 JHAR02173-0101	0.208021
Pantomorus cervinus JHAR00791-0101	Phlyctinus xerophilus H2 JHAR02173-0101	0.216865
Protostrophus cf. amplicollis JHAR02057-0101	Phlyctinus xerophilus H2 JHAR02173-0101	0.214464
Protostrophus cf. cerealis JHAR01453-0101	Phlyctinus xerophilus H2 JHAR02173-0101	0.234832
Sciobius tottus JHAR00790-0101	Phlyctinus xerophilus H2 JHAR02173-0101	0.192221
Sciobius tottus JHAR02101-0101	Phlyctinus xerophilus H2 JHAR02173-0101	0.188156
Sciobius brevicollis JHAR01026-0101	Phlyctinus xerophilus H2 JHAR02173-0101	0.206316
Sciobius brevicollis JHAR01661-0101	Phlyctinus xerophilus H2 JHAR02173-0101	0.206316
Sciobius brevicollis JHAR02377-0102	Phlyctinus xerophilus H2 JHAR02173-0101	0.206316
Sciobius brevicollis JHAR00929-0101	Phlyctinus xerophilus H2 JHAR02173-0101	0.210509
Sciobius sp. JHAR02378-0101	Phlyctinus xerophilus H2 JHAR02173-0101	0.21223
Sciobius pullus JHAR00942-0101	Phlyctinus xerophilus H2 JHAR02173-0101	0.220438
Sciobius cf. pollinosus JHAR01668-0101	Phlyctinus xerophilus H2 JHAR02173-0101	0.199223
Sciobius pollinosus JHAR02112-0101	Phlyctinus xerophilus H2 JHAR02173-0101	0.221471
Sciobius pullus JHAR02388-0101	Phlyctinus xerophilus H2 JHAR02173-0101	0.226862
Sciobius sp.8 JHAR02373-0101	Phlyctinus xerophilus H2 JHAR02173-0101	0.227814
Sciobius cf. horni JHAR03111-0101	Phlyctinus xerophilus H2 JHAR02173-0101	0.21822
Sitona discoideus JHAR02310-0101	Phlyctinus xerophilus H2 JHAR02173-0101	0.222846
Systates sp. JHAR00864-0101	Phlyctinus xerophilus H2 JHAR02173-0101	0.227007
Systates sp. JHAR01605-0101	Phlyctinus xerophilus H2 JHAR02173-0101	0.223467
Tanyrhynchus carinatus JHAR00806-0101	Phlyctinus xerophilus H2 JHAR02173-0101	0.215033
Phlyctinus callosus H1 JHAR03116-0101	Phlyctinus xerophilus H2 JHAR02173-0101	0.111682
Phlyctinus callosus H1 JHAR03117-0101	Phlyctinus xerophilus H2 JHAR02173-0101	0.111682
Phlyctinus callosus H2 JHAR00941-0101	Phlyctinus xerophilus H2 JHAR02173-0101	0.107972
Phlyctinus callosus H2 JHAR00755-0101	Phlyctinus xerophilus H2 JHAR02173-0101	0.107972
Phlyctinus callosus H2 JHAR02288-0101	Phlyctinus xerophilus H2 JHAR02173-0101	0.107972
Phlyctinus callosus H2 JHAR02290-0101	Phlyctinus xerophilus H2 JHAR02173-0101	0.107972
Phlyctinus callosus H2 JHAR02086-0101	Phlyctinus xerophilus H2 JHAR02173-0101	0.109824
Phlyctinus callosus H2 JHAR02102-0101	Phlyctinus xerophilus H2 JHAR02173-0101	0.108246
Phlyctinus callosus H2 JHAR00822-0101	Phlyctinus xerophilus H2 JHAR02173-0101	0.104417
Phlyctinus callosus H2 JHAR1353-0101	Phlyctinus xerophilus H2 JHAR02173-0101	0.104417
Phlyctinus xerophilus H1 JHAR00819-0101	Phlyctinus xerophilus H2 JHAR02173-0101	0.0576795
Phlyctinus xerophilus H1 JHAR01016-0101	Phlyctinus xerophilus H2 JHAR02173-0101	0.0542954
Afroleptops proteophilus JHAR03045-0101	Phlyctinus xerophilus H3 JHAR01304-0101	0.231345
Afroleptops coetzeei JHAR01431-0101	Phlyctinus xerophilus H3 JHAR01304-0101	0.216582
Afrophloeus spathulatus H1 JHAR00802-0101	Phlyctinus xerophilus H3 JHAR01304-0101	0.223636
Afrophloeus spathulatus H2 JHAR01302-0101	Phlyctinus xerophilus H3 JHAR01304-0101	0.217331
Ellimenistes bicornis JHAR01191-0101	Phlyctinus xerophilus H3 JHAR01304-0101	0.238463
Ellimenistes cf. laesiocolis JHAR01231-0101	Phlyctinus xerophilus H3 JHAR01304-0101	0.231841
Eremnus occatus JHAR00816-0101	Phlyctinus xerophilus H3 JHAR01304-0101	0.206194
Eremnus occatus JHAR00816-0102	Phlyctinus xerophilus H3 JHAR01304-0101	0.210253
Eremnus chevrolati JHAR00788-0101	Phlyctinus xerophilus H3 JHAR01304-0101	0.243129
Eremnus chevrolati JHAR00788-0102	Phlyctinus xerophilus H3 JHAR01304-0101	0.243129
Eremnus setulosus JHAR00786-0101	Phlyctinus xerophilus H3 JHAR01304-0101	0.220201
Eremnus setifer JHAR01023-0101	Phlyctinus xerophilus H3 JHAR01304-0101	0.21871
Eremnus setifer JHAR01023-0102	Phlyctinus xerophilus H3 JHAR01304-0101	0.220847
Eremnus laticeps JHAR00805-0101	Phlyctinus xerophilus H3 JHAR01304-0101	0.226456
Eremnus atratus H2 JHAR01031-0101	Phlyctinus xerophilus H3 JHAR01304-0101	0.240136
Eremnus atratus H1 JHAR00792-0101	Phlyctinus xerophilus H3 JHAR01304-0101	0.25362
Eremnus atratus H1 JHAR00792-0102	Phlyctinus xerophilus H3 JHAR01304-0101	0.251348
Eremnus horticola H1 JHAR00928-0101	Phlyctinus xerophilus H3 JHAR01304-0101	0.22498
Eremnus horticola H2 JHAR00928-0102	Phlyctinus xerophilus H3 JHAR01304-0101	0.22498
Eremnus cerealis JHAR03048-0101	Phlyctinus xerophilus H3 JHAR01304-0101	0.237756
Eremnus cerealis JHAR03054-0101	Phlyctinus xerophilus H3 JHAR01304-0101	0.233218
Eremnus aciculaticollis JHAR00903-0101	Phlyctinus xerophilus H3 JHAR01304-0101	0.227474
Eremnus gyrosicollis JHAR02371-0101	Phlyctinus xerophilus H3 JHAR01304-0101	0.240691
Eremnus sp. JHAR02395-0101	Phlyctinus xerophilus H3 JHAR01304-0101	0.246288
Listroderes costirostris JHAR02358-0101	Phlyctinus xerophilus H3 JHAR01304-0101	0.221148
Rhyparosomus sp. JHAR01558-0101	Phlyctinus xerophilus H3 JHAR01304-0101	0.229825
Naupactus leucoloma JHAR00818-0101	Phlyctinus xerophilus H3 JHAR01304-0101	0.224851
Oosomus sp. JHAR01071-0101	Phlyctinus xerophilus H3 JHAR01304-0101	0.22564
Pantomorus cervinus JHAR00791-0101	Phlyctinus xerophilus H3 JHAR01304-0101	0.238852
Protostrophus cf. amplicollis JHAR02057-0101	Phlyctinus xerophilus H3 JHAR01304-0101	0.229653
Protostrophus cf. cerealis JHAR01453-0101	Phlyctinus xerophilus H3 JHAR01304-0101	0.24124
Sciobius tottus JHAR00790-0101	Phlyctinus xerophilus H3 JHAR01304-0101	0.208677
Sciobius tottus JHAR02101-0101	Phlyctinus xerophilus H3 JHAR01304-0101	0.204485
Sciobius brevicollis JHAR01026-0101	Phlyctinus xerophilus H3 JHAR01304-0101	0.191819
Sciobius brevicollis JHAR01661-0101	Phlyctinus xerophilus H3 JHAR01304-0101	0.195885
Sciobius brevicollis JHAR02377-0102	Phlyctinus xerophilus H3 JHAR01304-0101	0.191819
Sciobius brevicollis JHAR00929-0101	Phlyctinus xerophilus H3 JHAR01304-0101	0.195885
Sciobius sp. JHAR02378-0101	Phlyctinus xerophilus H3 JHAR01304-0101	0.21002
Sciobius pullus JHAR00942-0101	Phlyctinus xerophilus H3 JHAR01304-0101	0.242009
Sciobius cf. pollinosus JHAR01668-0101	Phlyctinus xerophilus H3 JHAR01304-0101	0.20749
Sciobius pollinosus JHAR02112-0101	Phlyctinus xerophilus H3 JHAR01304-0101	0.221307
Sciobius pullus JHAR02388-0101	Phlyctinus xerophilus H3 JHAR01304-0101	0.248706
Sciobius sp.8 JHAR02373-0101	Phlyctinus xerophilus H3 JHAR01304-0101	0.221471
Sciobius cf. horni JHAR03111-0101	Phlyctinus xerophilus H3 JHAR01304-0101	0.20521
Sitona discoideus JHAR02310-0101	Phlyctinus xerophilus H3 JHAR01304-0101	0.227007
Systates sp. JHAR00864-0101	Phlyctinus xerophilus H3 JHAR01304-0101	0.224712
Systates sp. JHAR01605-0101	Phlyctinus xerophilus H3 JHAR01304-0101	0.232018
Tanyrhynchus carinatus JHAR00806-0101	Phlyctinus xerophilus H3 JHAR01304-0101	0.210645
Phlyctinus callosus H1 JHAR03116-0101	Phlyctinus xerophilus H3 JHAR01304-0101	0.100754
Phlyctinus callosus H1 JHAR03117-0101	Phlyctinus xerophilus H3 JHAR01304-0101	0.100754
Phlyctinus callosus H2 JHAR00941-0101	Phlyctinus xerophilus H3 JHAR01304-0101	0.106258
Phlyctinus callosus H2 JHAR00755-0101	Phlyctinus xerophilus H3 JHAR01304-0101	0.106258
Phlyctinus callosus H2 JHAR02288-0101	Phlyctinus xerophilus H3 JHAR01304-0101	0.106258
Phlyctinus callosus H2 JHAR02290-0101	Phlyctinus xerophilus H3 JHAR01304-0101	0.106258
Phlyctinus callosus H2 JHAR02086-0101	Phlyctinus xerophilus H3 JHAR01304-0101	0.104417
Phlyctinus callosus H2 JHAR02102-0101	Phlyctinus xerophilus H3 JHAR01304-0101	0.10839
Phlyctinus callosus H2 JHAR00822-0101	Phlyctinus xerophilus H3 JHAR01304-0101	0.10088
Phlyctinus callosus H2 JHAR1353-0101	Phlyctinus xerophilus H3 JHAR01304-0101	0.10088
Phlyctinus xerophilus H1 JHAR00819-0101	Phlyctinus xerophilus H3 JHAR01304-0101	0.059467
Phlyctinus xerophilus H1 JHAR01016-0101	Phlyctinus xerophilus H3 JHAR01304-0101	0.0526872
Phlyctinus xerophilus H2 JHAR02173-0101	Phlyctinus xerophilus H3 JHAR01304-0101	0.0544555
Afroleptops proteophilus JHAR03045-0101	Phlyctinus aloevorus JHAR02252-0101	0.229326
Afroleptops coetzeei JHAR01431-0101	Phlyctinus aloevorus JHAR02252-0101	0.211606
Afrophloeus spathulatus H1 JHAR00802-0101	Phlyctinus aloevorus JHAR02252-0101	0.19201
Afrophloeus spathulatus H2 JHAR01302-0101	Phlyctinus aloevorus JHAR02252-0101	0.192113
Ellimenistes bicornis JHAR01191-0101	Phlyctinus aloevorus JHAR02252-0101	0.216582
Ellimenistes cf. laesiocolis JHAR01231-0101	Phlyctinus aloevorus JHAR02252-0101	0.216582
Eremnus occatus JHAR00816-0101	Phlyctinus aloevorus JHAR02252-0101	0.195789
Eremnus occatus JHAR00816-0102	Phlyctinus aloevorus JHAR02252-0101	0.193671
Eremnus chevrolati JHAR00788-0101	Phlyctinus aloevorus JHAR02252-0101	0.220705
Eremnus chevrolati JHAR00788-0102	Phlyctinus aloevorus JHAR02252-0101	0.222846
Eremnus setulosus JHAR00786-0101	Phlyctinus aloevorus JHAR02252-0101	0.196703
Eremnus setifer JHAR01023-0101	Phlyctinus aloevorus JHAR02252-0101	0.185783
Eremnus setifer JHAR01023-0102	Phlyctinus aloevorus JHAR02252-0101	0.187787
Eremnus laticeps JHAR00805-0101	Phlyctinus aloevorus JHAR02252-0101	0.195932
Eremnus atratus H2 JHAR01031-0101	Phlyctinus aloevorus JHAR02252-0101	0.220994
Eremnus atratus H1 JHAR00792-0101	Phlyctinus aloevorus JHAR02252-0101	0.227474
Eremnus atratus H1 JHAR00792-0102	Phlyctinus aloevorus JHAR02252-0101	0.229653
Eremnus horticola H1 JHAR00928-0101	Phlyctinus aloevorus JHAR02252-0101	0.204758
Eremnus horticola H2 JHAR00928-0102	Phlyctinus aloevorus JHAR02252-0101	0.204758
Eremnus cerealis JHAR03048-0101	Phlyctinus aloevorus JHAR02252-0101	0.199879
Eremnus cerealis JHAR03054-0101	Phlyctinus aloevorus JHAR02252-0101	0.208046
Eremnus aciculaticollis JHAR00903-0101	Phlyctinus aloevorus JHAR02252-0101	0.225467
Eremnus gyrosicollis JHAR02371-0101	Phlyctinus aloevorus JHAR02252-0101	0.229825
Eremnus sp. JHAR02395-0101	Phlyctinus aloevorus JHAR02252-0101	0.213597
Listroderes costirostris JHAR02358-0101	Phlyctinus aloevorus JHAR02252-0101	0.189799
Rhyparosomus sp. JHAR01558-0101	Phlyctinus aloevorus JHAR02252-0101	0.222318
Naupactus leucoloma JHAR00818-0101	Phlyctinus aloevorus JHAR02252-0101	0.215594
Oosomus sp. JHAR01071-0101	Phlyctinus aloevorus JHAR02252-0101	0.204904
Pantomorus cervinus JHAR00791-0101	Phlyctinus aloevorus JHAR02252-0101	0.226724
Protostrophus cf. amplicollis JHAR02057-0101	Phlyctinus aloevorus JHAR02252-0101	0.21002
Protostrophus cf. cerealis JHAR01453-0101	Phlyctinus aloevorus JHAR02252-0101	0.228366
Sciobius tottus JHAR00790-0101	Phlyctinus aloevorus JHAR02252-0101	0.214598
Sciobius tottus JHAR02101-0101	Phlyctinus aloevorus JHAR02252-0101	0.216721
Sciobius brevicollis JHAR01026-0101	Phlyctinus aloevorus JHAR02252-0101	0.216085
Sciobius brevicollis JHAR01661-0101	Phlyctinus aloevorus JHAR02252-0101	0.211893
Sciobius brevicollis JHAR02377-0102	Phlyctinus aloevorus JHAR02252-0101	0.216085
Sciobius brevicollis JHAR00929-0101	Phlyctinus aloevorus JHAR02252-0101	0.213985
Sciobius sp. JHAR02378-0101	Phlyctinus aloevorus JHAR02252-0101	0.224212
Sciobius pullus JHAR00942-0101	Phlyctinus aloevorus JHAR02252-0101	0.221883
Sciobius cf. pollinosus JHAR01668-0101	Phlyctinus aloevorus JHAR02252-0101	0.19271
Sciobius pollinosus JHAR02112-0101	Phlyctinus aloevorus JHAR02252-0101	0.206577
Sciobius pullus JHAR02388-0101	Phlyctinus aloevorus JHAR02252-0101	0.228253
Sciobius sp.8 JHAR02373-0101	Phlyctinus aloevorus JHAR02252-0101	0.220705
Sciobius cf. horni JHAR03111-0101	Phlyctinus aloevorus JHAR02252-0101	0.182641
Sitona discoideus JHAR02310-0101	Phlyctinus aloevorus JHAR02252-0101	0.213685
Systates sp. JHAR00864-0101	Phlyctinus aloevorus JHAR02252-0101	0.226465
Systates sp. JHAR01605-0101	Phlyctinus aloevorus JHAR02252-0101	0.229022
Tanyrhynchus carinatus JHAR00806-0101	Phlyctinus aloevorus JHAR02252-0101	0.210253
Phlyctinus callosus H1 JHAR03116-0101	Phlyctinus aloevorus JHAR02252-0101	0.0882436
Phlyctinus callosus H1 JHAR03117-0101	Phlyctinus aloevorus JHAR02252-0101	0.0882436
Phlyctinus callosus H2 JHAR00941-0101	Phlyctinus aloevorus JHAR02252-0101	0.0846912
Phlyctinus callosus H2 JHAR00755-0101	Phlyctinus aloevorus JHAR02252-0101	0.0846912
Phlyctinus callosus H2 JHAR02288-0101	Phlyctinus aloevorus JHAR02252-0101	0.0846912
Phlyctinus callosus H2 JHAR02290-0101	Phlyctinus aloevorus JHAR02252-0101	0.0846912
Phlyctinus callosus H2 JHAR02086-0101	Phlyctinus aloevorus JHAR02252-0101	0.0882436
Phlyctinus callosus H2 JHAR02102-0101	Phlyctinus aloevorus JHAR02252-0101	0.090254
Phlyctinus callosus H2 JHAR00822-0101	Phlyctinus aloevorus JHAR02252-0101	0.0901396
Phlyctinus callosus H2 JHAR1353-0101	Phlyctinus aloevorus JHAR02252-0101	0.0865682
Phlyctinus xerophilus H1 JHAR00819-0101	Phlyctinus aloevorus JHAR02252-0101	0.128729
Phlyctinus xerophilus H1 JHAR01016-0101	Phlyctinus aloevorus JHAR02252-0101	0.121081
Phlyctinus xerophilus H2 JHAR02173-0101	Phlyctinus aloevorus JHAR02252-0101	0.128904
Phlyctinus xerophilus H3 JHAR01304-0101	Phlyctinus aloevorus JHAR02252-0101	0.127152
Afroleptops proteophilus JHAR03045-0101	Phlyctinus aloevorus JHAR02252-0102	0.233693
Afroleptops coetzeei JHAR01431-0101	Phlyctinus aloevorus JHAR02252-0102	0.211606
Afrophloeus spathulatus H1 JHAR00802-0101	Phlyctinus aloevorus JHAR02252-0102	0.194046
Afrophloeus spathulatus H2 JHAR01302-0101	Phlyctinus aloevorus JHAR02252-0102	0.194154
Ellimenistes bicornis JHAR01191-0101	Phlyctinus aloevorus JHAR02252-0102	0.214464
Ellimenistes cf. laesiocolis JHAR01231-0101	Phlyctinus aloevorus JHAR02252-0102	0.214464
Eremnus occatus JHAR00816-0101	Phlyctinus aloevorus JHAR02252-0102	0.199879
Eremnus occatus JHAR00816-0102	Phlyctinus aloevorus JHAR02252-0102	0.197736
Eremnus chevrolati JHAR00788-0101	Phlyctinus aloevorus JHAR02252-0102	0.224997
Eremnus chevrolati JHAR00788-0102	Phlyctinus aloevorus JHAR02252-0102	0.227157
Eremnus setulosus JHAR00786-0101	Phlyctinus aloevorus JHAR02252-0102	0.196703
Eremnus setifer JHAR01023-0101	Phlyctinus aloevorus JHAR02252-0102	0.183787
Eremnus setifer JHAR01023-0102	Phlyctinus aloevorus JHAR02252-0102	0.185783
Eremnus laticeps JHAR00805-0101	Phlyctinus aloevorus JHAR02252-0102	0.191748
Eremnus atratus H2 JHAR01031-0101	Phlyctinus aloevorus JHAR02252-0102	0.216721
Eremnus atratus H1 JHAR00792-0101	Phlyctinus aloevorus JHAR02252-0102	0.223145
Eremnus atratus H1 JHAR00792-0102	Phlyctinus aloevorus JHAR02252-0102	0.225305
Eremnus horticola H1 JHAR00928-0101	Phlyctinus aloevorus JHAR02252-0102	0.206859
Eremnus horticola H2 JHAR00928-0102	Phlyctinus aloevorus JHAR02252-0102	0.206859
Eremnus cerealis JHAR03048-0101	Phlyctinus aloevorus JHAR02252-0102	0.204003
Eremnus cerealis JHAR03054-0101	Phlyctinus aloevorus JHAR02252-0102	0.21223
Eremnus aciculaticollis JHAR00903-0101	Phlyctinus aloevorus JHAR02252-0102	0.227641
Eremnus gyrosicollis JHAR02371-0101	Phlyctinus aloevorus JHAR02252-0102	0.23422
Eremnus sp. JHAR02395-0101	Phlyctinus aloevorus JHAR02252-0102	0.213597
Listroderes costirostris JHAR02358-0101	Phlyctinus aloevorus JHAR02252-0102	0.185783
Rhyparosomus sp. JHAR01558-0101	Phlyctinus aloevorus JHAR02252-0102	0.218081
Naupactus leucoloma JHAR00818-0101	Phlyctinus aloevorus JHAR02252-0102	0.217681
Oosomus sp. JHAR01071-0101	Phlyctinus aloevorus JHAR02252-0102	0.202807
Pantomorus cervinus JHAR00791-0101	Phlyctinus aloevorus JHAR02252-0102	0.224578
Protostrophus cf. amplicollis JHAR02057-0101	Phlyctinus aloevorus JHAR02252-0102	0.207937
Protostrophus cf. cerealis JHAR01453-0101	Phlyctinus aloevorus JHAR02252-0102	0.226229
Sciobius tottus JHAR00790-0101	Phlyctinus aloevorus JHAR02252-0102	0.220994
Sciobius tottus JHAR02101-0101	Phlyctinus aloevorus JHAR02252-0102	0.223145
Sciobius brevicollis JHAR01026-0101	Phlyctinus aloevorus JHAR02252-0102	0.218195
Sciobius brevicollis JHAR01661-0101	Phlyctinus aloevorus JHAR02252-0102	0.213985
Sciobius brevicollis JHAR02377-0102	Phlyctinus aloevorus JHAR02252-0102	0.218195
Sciobius brevicollis JHAR00929-0101	Phlyctinus aloevorus JHAR02252-0102	0.216085
Sciobius sp. JHAR02378-0101	Phlyctinus aloevorus JHAR02252-0102	0.226344
Sciobius pullus JHAR00942-0101	Phlyctinus aloevorus JHAR02252-0102	0.223997
Sciobius cf. pollinosus JHAR01668-0101	Phlyctinus aloevorus JHAR02252-0102	0.196842
Sciobius pollinosus JHAR02112-0101	Phlyctinus aloevorus JHAR02252-0102	0.206577
Sciobius pullus JHAR02388-0101	Phlyctinus aloevorus JHAR02252-0102	0.230394
Sciobius sp.8 JHAR02373-0101	Phlyctinus aloevorus JHAR02252-0102	0.222846
Sciobius cf. horni JHAR03111-0101	Phlyctinus aloevorus JHAR02252-0102	0.186697
Sitona discoideus JHAR02310-0101	Phlyctinus aloevorus JHAR02252-0102	0.215773
Systates sp. JHAR00864-0101	Phlyctinus aloevorus JHAR02252-0102	0.226465
[truncated: 347 more rows]

## Sheet: Caption
Table. Estimates of Evolutionary Divergence between Sequences
The number of base substitutions per site from between sequences are shown. Analyses were conducted using the Kimura 2-parameter model [1]. The analysis involved 69 nucleotide sequences. Codon positions included were 1st+2nd+3rd+Noncoding. All ambiguous positions were removed for each sequence pair. There were a total of 753 positions in the final dataset. Evolutionary analyses were conducted in …
1. Kimura M. (1980). A simple method for estimating evolutionary rate of base substitutions through comparative studies of nucleotide sequences. Journal of Molecular Evolution 16:111-120.
2. Kumar S., Stecher G., and Tamura K. (2016). MEGA7: Molecular Evolutionary Genetics Analysis version 7.0 for bigger datasets.Molecular Biology and Evolution 33:1870-1874.
Disclaimer: Although utmost care has been taken to ensure the correctness of the caption, the caption text is provided "as is" without any warranty of any kind. Authors advise the user to carefully check the caption prior to its use for any purpose and report any errors or problems to the authors immediately (www.megasoftware.net). In no event shall the authors and their employers be liable for a…
